# Supplementary material for: The Eukaryotic Ancestor Had a Complex Ubiquitin Signaling System of Archaeal Origin
Source: Mol Biol Evol. 2014 Dec 17;32(3):726–39. doi: 10.1093/molbev/msu334 (PMC4327156; doi:10.1093/molbev/msu334)
Supplement: Supplementary Data [file supp_msu334_Supplementary5_FileS3.xls]

## Sheet: Ub_50hits
2264867171_candidate_division_YNPFFA_archaeon_SCGC_AAA471_O08_GBS_N_001_29	candidate_division_YNPFFA_516977482	100.00	104	0	0	1	104	1	104	6e-62	195
2264867171_candidate_division_YNPFFA_archaeon_SCGC_AAA471_O08_GBS_N_001_29	2527531181_candidate_division_YNPFFA_archaeon_SCGC_AAA471B05_Combined_Assembly_YNPFFA_1__YNPFFA	100.00	104	0	0	1	104	1	104	6e-62	195
2264867171_candidate_division_YNPFFA_archaeon_SCGC_AAA471_O08_GBS_N_001_29	2265121746_candidate_division_YNPFFA_archaeon_SCGC_AAA471L14_GBSN_001_23	100.00	104	0	0	1	104	1	104	6e-62	195
2264867171_candidate_division_YNPFFA_archaeon_SCGC_AAA471_O08_GBS_N_001_29	2265120433_candidate_division_YNPFFA_archaeon_SCGC_AAA471L13_GBSN_001_22	100.00	104	0	0	1	104	1	104	6e-62	195
2264867171_candidate_division_YNPFFA_archaeon_SCGC_AAA471_O08_GBS_N_001_29	2264870547_candidate_division_YNPFFA_archaeon_SCGC_AAA471C03_GBSN_001_6	100.00	104	0	0	1	104	1	104	6e-62	195
2264867171_candidate_division_YNPFFA_archaeon_SCGC_AAA471_O08_GBS_N_001_29	2264869402_candidate_division_YNPFFA_archaeon_SCGC_AAA471B23_GBSN_001_5	100.00	104	0	0	1	104	1	104	6e-62	195
2264867171_candidate_division_YNPFFA_archaeon_SCGC_AAA471_O08_GBS_N_001_29	2264869028_candidate_division_YNPFFA_archaeon_SCGC_AAA471B05_GBSN_001_2	100.00	104	0	0	1	104	1	104	6e-62	195
2264867171_candidate_division_YNPFFA_archaeon_SCGC_AAA471_O08_GBS_N_001_29	2264867171_candidate_division_YNPFFA_archaeon_SCGC_AAA471O08_GBSN_001_29	100.00	104	0	0	1	104	1	104	6e-62	195
2264867171_candidate_division_YNPFFA_archaeon_SCGC_AAA471_O08_GBS_N_001_29	Coccomyxa_subellipsoidea_C169_545367771	25.00	64	46	1	26	89	9	70	27	40.8
2264867171_candidate_division_YNPFFA_archaeon_SCGC_AAA471_O08_GBS_N_001_29	Drosophila_pseudoobscura_pseudoobscura_125775113	23.88	67	51	0	25	91	10	76	54	40.8
2264867171_candidate_division_YNPFFA_archaeon_SCGC_AAA471_O08_GBS_N_001_29	Drosophila_persimilis_195144934	23.88	67	51	0	25	91	10	76	66	40.8
2264867171_candidate_division_YNPFFA_archaeon_SCGC_AAA471_O08_GBS_N_001_29	Eucalyptus_grandis_629094314	32.81	64	43	0	21	84	249	312	0.44	38.1
2264867171_candidate_division_YNPFFA_archaeon_SCGC_AAA471_O08_GBS_N_001_29	marine_sediment_metagenome_595051480	36.73	49	30	1	30	78	23	70	0.58	36.2
2264867171_candidate_division_YNPFFA_archaeon_SCGC_AAA471_O08_GBS_N_001_29	marine_sediment_metagenome_594825239	36.73	49	30	1	30	78	20	67	0.62	35.8
2264867171_candidate_division_YNPFFA_archaeon_SCGC_AAA471_O08_GBS_N_001_29	Saccharomyces_kudriavzevii_IFO_1802_401840717	26.39	72	51	1	21	92	7	76	1.3	37.0
2264867171_candidate_division_YNPFFA_archaeon_SCGC_AAA471_O08_GBS_N_001_29	Saccharomyces_cerevisiae_x_Saccharomyces_kudriavzevii_VIN7_365761179	26.39	72	51	1	21	92	7	76	1.3	37.0
2264867171_candidate_division_YNPFFA_archaeon_SCGC_AAA471_O08_GBS_N_001_29	Cricetulus_griseus_537256752	31.11	90	50	5	9	93	2055	2137	1.4	37.0
2264867171_candidate_division_YNPFFA_archaeon_SCGC_AAA471_O08_GBS_N_001_29	Albugo_laibachii_Nc14_325180981	33.90	59	37	1	26	84	68	124	1.8	36.6
2264867171_candidate_division_YNPFFA_archaeon_SCGC_AAA471_O08_GBS_N_001_29	Populus_trichocarpa_566165718	29.21	89	58	3	5	90	231	317	1.8	36.6
2264867171_candidate_division_YNPFFA_archaeon_SCGC_AAA471_O08_GBS_N_001_29	Albugo_laibachii_Nc14_325180980	33.90	59	37	1	26	84	78	134	1.8	36.6
2264867171_candidate_division_YNPFFA_archaeon_SCGC_AAA471_O08_GBS_N_001_29	Albugo_laibachii_Nc14_325180982	33.90	59	37	1	26	84	84	140	1.8	36.6
2264867171_candidate_division_YNPFFA_archaeon_SCGC_AAA471_O08_GBS_N_001_29	Tetrapisispora_blattae_CBS_6284_444315840	28.77	73	50	1	21	93	7	77	2.3	36.2
2264867171_candidate_division_YNPFFA_archaeon_SCGC_AAA471_O08_GBS_N_001_29	Reticulomyxa_filosa_569401745	28.07	57	41	0	30	86	23	79	2.5	34.7
2264867171_candidate_division_YNPFFA_archaeon_SCGC_AAA471_O08_GBS_N_001_29	Rfil_33590_1c	28.07	57	41	0	30	86	23	79	2.5	34.7
2264867171_candidate_division_YNPFFA_archaeon_SCGC_AAA471_O08_GBS_N_001_29	Phytomonas_sp_isolate_Hart1_594148461	27.27	66	44	1	26	91	11	72	2.7	35.8
2264867171_candidate_division_YNPFFA_archaeon_SCGC_AAA471_O08_GBS_N_001_29	marine_sediment_metagenome_604289766	33.33	51	33	1	30	80	20	69	2.7	34.3
2264867171_candidate_division_YNPFFA_archaeon_SCGC_AAA471_O08_GBS_N_001_29	Trichomonas_vaginalis_G3_154415025	28.95	76	44	2	28	96	14	86	2.8	35.8
2264867171_candidate_division_YNPFFA_archaeon_SCGC_AAA471_O08_GBS_N_001_29	Tvag_XP_001580538	28.95	76	44	2	28	96	14	86	2.8	35.8
2264867171_candidate_division_YNPFFA_archaeon_SCGC_AAA471_O08_GBS_N_001_29	Cricetulus_griseus_625292181	31.11	90	50	5	9	93	2547	2629	2.9	36.2
2264867171_candidate_division_YNPFFA_archaeon_SCGC_AAA471_O08_GBS_N_001_29	Trichophyton_rubrum_CBS_118892_327299230	28.00	75	49	2	15	86	9	81	3.2	35.0
2264867171_candidate_division_YNPFFA_archaeon_SCGC_AAA471_O08_GBS_N_001_29	Arthroderma_benhamiae_CBS_112371_302495735	28.00	75	49	2	15	86	9	81	3.2	35.0
2264867171_candidate_division_YNPFFA_archaeon_SCGC_AAA471_O08_GBS_N_001_29	Trichophyton_rubrum_MR850_607878772	28.00	75	49	2	15	86	9	81	3.2	35.0
2264867171_candidate_division_YNPFFA_archaeon_SCGC_AAA471_O08_GBS_N_001_29	Paramecium_tetraurelia_strain_d42_145499454	30.77	65	39	2	30	92	15	75	3.3	35.8
2264867171_candidate_division_YNPFFA_archaeon_SCGC_AAA471_O08_GBS_N_001_29	Ptet_A0CBZ8_A0CBZ8	30.77	65	39	2	30	92	15	75	3.3	35.8
2264867171_candidate_division_YNPFFA_archaeon_SCGC_AAA471_O08_GBS_N_001_29	Saccharomyces_arboricola_H6_401626135	25.00	72	52	1	21	92	7	76	3.4	35.8
2264867171_candidate_division_YNPFFA_archaeon_SCGC_AAA471_O08_GBS_N_001_29	Cricetulus_griseus_354499561	31.11	90	50	5	9	93	2561	2643	3.5	35.8
2264867171_candidate_division_YNPFFA_archaeon_SCGC_AAA471_O08_GBS_N_001_29	Saccharomyces_cerevisiae_4261672	26.39	72	51	1	21	92	7	76	3.7	35.4
2264867171_candidate_division_YNPFFA_archaeon_SCGC_AAA471_O08_GBS_N_001_29	Saccharomyces_cerevisiae_S288c_398364251	26.39	72	51	1	21	92	7	76	3.7	35.4
2264867171_candidate_division_YNPFFA_archaeon_SCGC_AAA471_O08_GBS_N_001_29	Saccharomyces_cerevisiae_JAY291_256273801	26.39	72	51	1	21	92	7	76	3.7	35.4
2264867171_candidate_division_YNPFFA_archaeon_SCGC_AAA471_O08_GBS_N_001_29	Scer_SCRT_04434	26.39	72	51	1	21	92	7	76	3.7	35.4
2264867171_candidate_division_YNPFFA_archaeon_SCGC_AAA471_O08_GBS_N_001_29	Saccharomyces_cerevisiae_FostersB_323305178	26.39	72	51	1	21	92	7	76	3.7	35.4
2264867171_candidate_division_YNPFFA_archaeon_SCGC_AAA471_O08_GBS_N_001_29	Saccharomyces_cerevisiae_EC1118_259145863	26.39	72	51	1	21	92	7	76	3.7	35.4
2264867171_candidate_division_YNPFFA_archaeon_SCGC_AAA471_O08_GBS_N_001_29	Tetrahymena_thermophila_146161955	31.88	69	43	3	30	96	16	82	4.0	35.4
2264867171_candidate_division_YNPFFA_archaeon_SCGC_AAA471_O08_GBS_N_001_29	Tthe_XP_001008308	31.88	69	43	3	30	96	16	82	4.0	35.4
2264867171_candidate_division_YNPFFA_archaeon_SCGC_AAA471_O08_GBS_N_001_29	Leishmania_braziliensis_MHOMBR75M2904_154333886	20.34	59	47	0	34	92	20	78	4.1	35.4
2264867171_candidate_division_YNPFFA_archaeon_SCGC_AAA471_O08_GBS_N_001_29	Aspergillus_clavatus_NRRL_1_121716260	28.74	87	54	2	14	97	660	741	5.4	35.4
2264867171_candidate_division_YNPFFA_archaeon_SCGC_AAA471_O08_GBS_N_001_29	Ancylostoma_ceylanicum_597832926	25.00	64	48	0	29	92	28	91	5.6	35.0
2264867171_candidate_division_YNPFFA_archaeon_SCGC_AAA471_O08_GBS_N_001_29	Anaerococcus_lactolyticus_490965866	32.31	65	43	1	6	69	22	86	6.0	34.7
2264867171_candidate_division_YNPFFA_archaeon_SCGC_AAA471_O08_GBS_N_001_29	marine_metagenome_139917366	33.33	66	43	1	5	70	100	164	6.2	34.7
2264867171_candidate_division_YNPFFA_archaeon_SCGC_AAA471_O08_GBS_N_001_29	Strongylocentrotus_purpuratus_390367531	27.69	65	45	1	29	93	28	90	6.5	35.0
2264869028_candidate_division_YNPFFA_archaeon_SCGC_AAA471_B05_GBS_N_001_2	candidate_division_YNPFFA_516977482	100.00	104	0	0	1	104	1	104	6e-62	195
2264869028_candidate_division_YNPFFA_archaeon_SCGC_AAA471_B05_GBS_N_001_2	2527531181_candidate_division_YNPFFA_archaeon_SCGC_AAA471B05_Combined_Assembly_YNPFFA_1__YNPFFA	100.00	104	0	0	1	104	1	104	6e-62	195
2264869028_candidate_division_YNPFFA_archaeon_SCGC_AAA471_B05_GBS_N_001_2	2265121746_candidate_division_YNPFFA_archaeon_SCGC_AAA471L14_GBSN_001_23	100.00	104	0	0	1	104	1	104	6e-62	195
2264869028_candidate_division_YNPFFA_archaeon_SCGC_AAA471_B05_GBS_N_001_2	2265120433_candidate_division_YNPFFA_archaeon_SCGC_AAA471L13_GBSN_001_22	100.00	104	0	0	1	104	1	104	6e-62	195
2264869028_candidate_division_YNPFFA_archaeon_SCGC_AAA471_B05_GBS_N_001_2	2264870547_candidate_division_YNPFFA_archaeon_SCGC_AAA471C03_GBSN_001_6	100.00	104	0	0	1	104	1	104	6e-62	195
2264869028_candidate_division_YNPFFA_archaeon_SCGC_AAA471_B05_GBS_N_001_2	2264869402_candidate_division_YNPFFA_archaeon_SCGC_AAA471B23_GBSN_001_5	100.00	104	0	0	1	104	1	104	6e-62	195
2264869028_candidate_division_YNPFFA_archaeon_SCGC_AAA471_B05_GBS_N_001_2	2264869028_candidate_division_YNPFFA_archaeon_SCGC_AAA471B05_GBSN_001_2	100.00	104	0	0	1	104	1	104	6e-62	195
2264869028_candidate_division_YNPFFA_archaeon_SCGC_AAA471_B05_GBS_N_001_2	2264867171_candidate_division_YNPFFA_archaeon_SCGC_AAA471O08_GBSN_001_29	100.00	104	0	0	1	104	1	104	6e-62	195
2264869028_candidate_division_YNPFFA_archaeon_SCGC_AAA471_B05_GBS_N_001_2	Coccomyxa_subellipsoidea_C169_545367771	25.00	64	46	1	26	89	9	70	27	40.8
2264869028_candidate_division_YNPFFA_archaeon_SCGC_AAA471_B05_GBS_N_001_2	Drosophila_pseudoobscura_pseudoobscura_125775113	23.88	67	51	0	25	91	10	76	54	40.8
2264869028_candidate_division_YNPFFA_archaeon_SCGC_AAA471_B05_GBS_N_001_2	Drosophila_persimilis_195144934	23.88	67	51	0	25	91	10	76	66	40.8
2264869028_candidate_division_YNPFFA_archaeon_SCGC_AAA471_B05_GBS_N_001_2	Eucalyptus_grandis_629094314	32.81	64	43	0	21	84	249	312	0.44	38.1
2264869028_candidate_division_YNPFFA_archaeon_SCGC_AAA471_B05_GBS_N_001_2	marine_sediment_metagenome_595051480	36.73	49	30	1	30	78	23	70	0.58	36.2
2264869028_candidate_division_YNPFFA_archaeon_SCGC_AAA471_B05_GBS_N_001_2	marine_sediment_metagenome_594825239	36.73	49	30	1	30	78	20	67	0.62	35.8
2264869028_candidate_division_YNPFFA_archaeon_SCGC_AAA471_B05_GBS_N_001_2	Saccharomyces_kudriavzevii_IFO_1802_401840717	26.39	72	51	1	21	92	7	76	1.3	37.0
2264869028_candidate_division_YNPFFA_archaeon_SCGC_AAA471_B05_GBS_N_001_2	Saccharomyces_cerevisiae_x_Saccharomyces_kudriavzevii_VIN7_365761179	26.39	72	51	1	21	92	7	76	1.3	37.0
2264869028_candidate_division_YNPFFA_archaeon_SCGC_AAA471_B05_GBS_N_001_2	Cricetulus_griseus_537256752	31.11	90	50	5	9	93	2055	2137	1.4	37.0
2264869028_candidate_division_YNPFFA_archaeon_SCGC_AAA471_B05_GBS_N_001_2	Albugo_laibachii_Nc14_325180981	33.90	59	37	1	26	84	68	124	1.8	36.6
2264869028_candidate_division_YNPFFA_archaeon_SCGC_AAA471_B05_GBS_N_001_2	Populus_trichocarpa_566165718	29.21	89	58	3	5	90	231	317	1.8	36.6
2264869028_candidate_division_YNPFFA_archaeon_SCGC_AAA471_B05_GBS_N_001_2	Albugo_laibachii_Nc14_325180980	33.90	59	37	1	26	84	78	134	1.8	36.6
2264869028_candidate_division_YNPFFA_archaeon_SCGC_AAA471_B05_GBS_N_001_2	Albugo_laibachii_Nc14_325180982	33.90	59	37	1	26	84	84	140	1.8	36.6
2264869028_candidate_division_YNPFFA_archaeon_SCGC_AAA471_B05_GBS_N_001_2	Tetrapisispora_blattae_CBS_6284_444315840	28.77	73	50	1	21	93	7	77	2.3	36.2
2264869028_candidate_division_YNPFFA_archaeon_SCGC_AAA471_B05_GBS_N_001_2	Reticulomyxa_filosa_569401745	28.07	57	41	0	30	86	23	79	2.5	34.7
2264869028_candidate_division_YNPFFA_archaeon_SCGC_AAA471_B05_GBS_N_001_2	Rfil_33590_1c	28.07	57	41	0	30	86	23	79	2.5	34.7
2264869028_candidate_division_YNPFFA_archaeon_SCGC_AAA471_B05_GBS_N_001_2	Phytomonas_sp_isolate_Hart1_594148461	27.27	66	44	1	26	91	11	72	2.7	35.8
2264869028_candidate_division_YNPFFA_archaeon_SCGC_AAA471_B05_GBS_N_001_2	marine_sediment_metagenome_604289766	33.33	51	33	1	30	80	20	69	2.7	34.3
2264869028_candidate_division_YNPFFA_archaeon_SCGC_AAA471_B05_GBS_N_001_2	Trichomonas_vaginalis_G3_154415025	28.95	76	44	2	28	96	14	86	2.8	35.8
2264869028_candidate_division_YNPFFA_archaeon_SCGC_AAA471_B05_GBS_N_001_2	Tvag_XP_001580538	28.95	76	44	2	28	96	14	86	2.8	35.8
2264869028_candidate_division_YNPFFA_archaeon_SCGC_AAA471_B05_GBS_N_001_2	Cricetulus_griseus_625292181	31.11	90	50	5	9	93	2547	2629	2.9	36.2
2264869028_candidate_division_YNPFFA_archaeon_SCGC_AAA471_B05_GBS_N_001_2	Trichophyton_rubrum_CBS_118892_327299230	28.00	75	49	2	15	86	9	81	3.2	35.0
2264869028_candidate_division_YNPFFA_archaeon_SCGC_AAA471_B05_GBS_N_001_2	Arthroderma_benhamiae_CBS_112371_302495735	28.00	75	49	2	15	86	9	81	3.2	35.0
2264869028_candidate_division_YNPFFA_archaeon_SCGC_AAA471_B05_GBS_N_001_2	Trichophyton_rubrum_MR850_607878772	28.00	75	49	2	15	86	9	81	3.2	35.0
2264869028_candidate_division_YNPFFA_archaeon_SCGC_AAA471_B05_GBS_N_001_2	Paramecium_tetraurelia_strain_d42_145499454	30.77	65	39	2	30	92	15	75	3.3	35.8
2264869028_candidate_division_YNPFFA_archaeon_SCGC_AAA471_B05_GBS_N_001_2	Ptet_A0CBZ8_A0CBZ8	30.77	65	39	2	30	92	15	75	3.3	35.8
2264869028_candidate_division_YNPFFA_archaeon_SCGC_AAA471_B05_GBS_N_001_2	Saccharomyces_arboricola_H6_401626135	25.00	72	52	1	21	92	7	76	3.4	35.8
2264869028_candidate_division_YNPFFA_archaeon_SCGC_AAA471_B05_GBS_N_001_2	Cricetulus_griseus_354499561	31.11	90	50	5	9	93	2561	2643	3.5	35.8
2264869028_candidate_division_YNPFFA_archaeon_SCGC_AAA471_B05_GBS_N_001_2	Saccharomyces_cerevisiae_4261672	26.39	72	51	1	21	92	7	76	3.7	35.4
2264869028_candidate_division_YNPFFA_archaeon_SCGC_AAA471_B05_GBS_N_001_2	Saccharomyces_cerevisiae_S288c_398364251	26.39	72	51	1	21	92	7	76	3.7	35.4
2264869028_candidate_division_YNPFFA_archaeon_SCGC_AAA471_B05_GBS_N_001_2	Saccharomyces_cerevisiae_JAY291_256273801	26.39	72	51	1	21	92	7	76	3.7	35.4
2264869028_candidate_division_YNPFFA_archaeon_SCGC_AAA471_B05_GBS_N_001_2	Scer_SCRT_04434	26.39	72	51	1	21	92	7	76	3.7	35.4
2264869028_candidate_division_YNPFFA_archaeon_SCGC_AAA471_B05_GBS_N_001_2	Saccharomyces_cerevisiae_FostersB_323305178	26.39	72	51	1	21	92	7	76	3.7	35.4
2264869028_candidate_division_YNPFFA_archaeon_SCGC_AAA471_B05_GBS_N_001_2	Saccharomyces_cerevisiae_EC1118_259145863	26.39	72	51	1	21	92	7	76	3.7	35.4
2264869028_candidate_division_YNPFFA_archaeon_SCGC_AAA471_B05_GBS_N_001_2	Tetrahymena_thermophila_146161955	31.88	69	43	3	30	96	16	82	4.0	35.4
2264869028_candidate_division_YNPFFA_archaeon_SCGC_AAA471_B05_GBS_N_001_2	Tthe_XP_001008308	31.88	69	43	3	30	96	16	82	4.0	35.4
2264869028_candidate_division_YNPFFA_archaeon_SCGC_AAA471_B05_GBS_N_001_2	Leishmania_braziliensis_MHOMBR75M2904_154333886	20.34	59	47	0	34	92	20	78	4.1	35.4
2264869028_candidate_division_YNPFFA_archaeon_SCGC_AAA471_B05_GBS_N_001_2	Aspergillus_clavatus_NRRL_1_121716260	28.74	87	54	2	14	97	660	741	5.4	35.4
2264869028_candidate_division_YNPFFA_archaeon_SCGC_AAA471_B05_GBS_N_001_2	Ancylostoma_ceylanicum_597832926	25.00	64	48	0	29	92	28	91	5.6	35.0
2264869028_candidate_division_YNPFFA_archaeon_SCGC_AAA471_B05_GBS_N_001_2	Anaerococcus_lactolyticus_490965866	32.31	65	43	1	6	69	22	86	6.0	34.7
2264869028_candidate_division_YNPFFA_archaeon_SCGC_AAA471_B05_GBS_N_001_2	marine_metagenome_139917366	33.33	66	43	1	5	70	100	164	6.2	34.7
2264869028_candidate_division_YNPFFA_archaeon_SCGC_AAA471_B05_GBS_N_001_2	Strongylocentrotus_purpuratus_390367531	27.69	65	45	1	29	93	28	90	6.5	35.0
2264869402_candidate_division_YNPFFA_archaeon_SCGC_AAA471_B23_GBS_N_001_5	candidate_division_YNPFFA_516977482	100.00	104	0	0	1	104	1	104	6e-62	195
2264869402_candidate_division_YNPFFA_archaeon_SCGC_AAA471_B23_GBS_N_001_5	2527531181_candidate_division_YNPFFA_archaeon_SCGC_AAA471B05_Combined_Assembly_YNPFFA_1__YNPFFA	100.00	104	0	0	1	104	1	104	6e-62	195
2264869402_candidate_division_YNPFFA_archaeon_SCGC_AAA471_B23_GBS_N_001_5	2265121746_candidate_division_YNPFFA_archaeon_SCGC_AAA471L14_GBSN_001_23	100.00	104	0	0	1	104	1	104	6e-62	195
2264869402_candidate_division_YNPFFA_archaeon_SCGC_AAA471_B23_GBS_N_001_5	2265120433_candidate_division_YNPFFA_archaeon_SCGC_AAA471L13_GBSN_001_22	100.00	104	0	0	1	104	1	104	6e-62	195
2264869402_candidate_division_YNPFFA_archaeon_SCGC_AAA471_B23_GBS_N_001_5	2264870547_candidate_division_YNPFFA_archaeon_SCGC_AAA471C03_GBSN_001_6	100.00	104	0	0	1	104	1	104	6e-62	195
2264869402_candidate_division_YNPFFA_archaeon_SCGC_AAA471_B23_GBS_N_001_5	2264869402_candidate_division_YNPFFA_archaeon_SCGC_AAA471B23_GBSN_001_5	100.00	104	0	0	1	104	1	104	6e-62	195
2264869402_candidate_division_YNPFFA_archaeon_SCGC_AAA471_B23_GBS_N_001_5	2264869028_candidate_division_YNPFFA_archaeon_SCGC_AAA471B05_GBSN_001_2	100.00	104	0	0	1	104	1	104	6e-62	195
2264869402_candidate_division_YNPFFA_archaeon_SCGC_AAA471_B23_GBS_N_001_5	2264867171_candidate_division_YNPFFA_archaeon_SCGC_AAA471O08_GBSN_001_29	100.00	104	0	0	1	104	1	104	6e-62	195
2264869402_candidate_division_YNPFFA_archaeon_SCGC_AAA471_B23_GBS_N_001_5	Coccomyxa_subellipsoidea_C169_545367771	25.00	64	46	1	26	89	9	70	27	40.8
2264869402_candidate_division_YNPFFA_archaeon_SCGC_AAA471_B23_GBS_N_001_5	Drosophila_pseudoobscura_pseudoobscura_125775113	23.88	67	51	0	25	91	10	76	54	40.8
2264869402_candidate_division_YNPFFA_archaeon_SCGC_AAA471_B23_GBS_N_001_5	Drosophila_persimilis_195144934	23.88	67	51	0	25	91	10	76	66	40.8
2264869402_candidate_division_YNPFFA_archaeon_SCGC_AAA471_B23_GBS_N_001_5	Eucalyptus_grandis_629094314	32.81	64	43	0	21	84	249	312	0.44	38.1
2264869402_candidate_division_YNPFFA_archaeon_SCGC_AAA471_B23_GBS_N_001_5	marine_sediment_metagenome_595051480	36.73	49	30	1	30	78	23	70	0.58	36.2
2264869402_candidate_division_YNPFFA_archaeon_SCGC_AAA471_B23_GBS_N_001_5	marine_sediment_metagenome_594825239	36.73	49	30	1	30	78	20	67	0.62	35.8
2264869402_candidate_division_YNPFFA_archaeon_SCGC_AAA471_B23_GBS_N_001_5	Saccharomyces_kudriavzevii_IFO_1802_401840717	26.39	72	51	1	21	92	7	76	1.3	37.0
2264869402_candidate_division_YNPFFA_archaeon_SCGC_AAA471_B23_GBS_N_001_5	Saccharomyces_cerevisiae_x_Saccharomyces_kudriavzevii_VIN7_365761179	26.39	72	51	1	21	92	7	76	1.3	37.0
2264869402_candidate_division_YNPFFA_archaeon_SCGC_AAA471_B23_GBS_N_001_5	Cricetulus_griseus_537256752	31.11	90	50	5	9	93	2055	2137	1.4	37.0
2264869402_candidate_division_YNPFFA_archaeon_SCGC_AAA471_B23_GBS_N_001_5	Albugo_laibachii_Nc14_325180981	33.90	59	37	1	26	84	68	124	1.8	36.6
2264869402_candidate_division_YNPFFA_archaeon_SCGC_AAA471_B23_GBS_N_001_5	Populus_trichocarpa_566165718	29.21	89	58	3	5	90	231	317	1.8	36.6
2264869402_candidate_division_YNPFFA_archaeon_SCGC_AAA471_B23_GBS_N_001_5	Albugo_laibachii_Nc14_325180980	33.90	59	37	1	26	84	78	134	1.8	36.6
2264869402_candidate_division_YNPFFA_archaeon_SCGC_AAA471_B23_GBS_N_001_5	Albugo_laibachii_Nc14_325180982	33.90	59	37	1	26	84	84	140	1.8	36.6
2264869402_candidate_division_YNPFFA_archaeon_SCGC_AAA471_B23_GBS_N_001_5	Tetrapisispora_blattae_CBS_6284_444315840	28.77	73	50	1	21	93	7	77	2.3	36.2
2264869402_candidate_division_YNPFFA_archaeon_SCGC_AAA471_B23_GBS_N_001_5	Reticulomyxa_filosa_569401745	28.07	57	41	0	30	86	23	79	2.5	34.7
2264869402_candidate_division_YNPFFA_archaeon_SCGC_AAA471_B23_GBS_N_001_5	Rfil_33590_1c	28.07	57	41	0	30	86	23	79	2.5	34.7
2264869402_candidate_division_YNPFFA_archaeon_SCGC_AAA471_B23_GBS_N_001_5	Phytomonas_sp_isolate_Hart1_594148461	27.27	66	44	1	26	91	11	72	2.7	35.8
2264869402_candidate_division_YNPFFA_archaeon_SCGC_AAA471_B23_GBS_N_001_5	marine_sediment_metagenome_604289766	33.33	51	33	1	30	80	20	69	2.7	34.3
2264869402_candidate_division_YNPFFA_archaeon_SCGC_AAA471_B23_GBS_N_001_5	Trichomonas_vaginalis_G3_154415025	28.95	76	44	2	28	96	14	86	2.8	35.8
2264869402_candidate_division_YNPFFA_archaeon_SCGC_AAA471_B23_GBS_N_001_5	Tvag_XP_001580538	28.95	76	44	2	28	96	14	86	2.8	35.8
2264869402_candidate_division_YNPFFA_archaeon_SCGC_AAA471_B23_GBS_N_001_5	Cricetulus_griseus_625292181	31.11	90	50	5	9	93	2547	2629	2.9	36.2
2264869402_candidate_division_YNPFFA_archaeon_SCGC_AAA471_B23_GBS_N_001_5	Trichophyton_rubrum_CBS_118892_327299230	28.00	75	49	2	15	86	9	81	3.2	35.0
2264869402_candidate_division_YNPFFA_archaeon_SCGC_AAA471_B23_GBS_N_001_5	Arthroderma_benhamiae_CBS_112371_302495735	28.00	75	49	2	15	86	9	81	3.2	35.0
2264869402_candidate_division_YNPFFA_archaeon_SCGC_AAA471_B23_GBS_N_001_5	Trichophyton_rubrum_MR850_607878772	28.00	75	49	2	15	86	9	81	3.2	35.0
2264869402_candidate_division_YNPFFA_archaeon_SCGC_AAA471_B23_GBS_N_001_5	Paramecium_tetraurelia_strain_d42_145499454	30.77	65	39	2	30	92	15	75	3.3	35.8
2264869402_candidate_division_YNPFFA_archaeon_SCGC_AAA471_B23_GBS_N_001_5	Ptet_A0CBZ8_A0CBZ8	30.77	65	39	2	30	92	15	75	3.3	35.8
2264869402_candidate_division_YNPFFA_archaeon_SCGC_AAA471_B23_GBS_N_001_5	Saccharomyces_arboricola_H6_401626135	25.00	72	52	1	21	92	7	76	3.4	35.8
2264869402_candidate_division_YNPFFA_archaeon_SCGC_AAA471_B23_GBS_N_001_5	Cricetulus_griseus_354499561	31.11	90	50	5	9	93	2561	2643	3.5	35.8
2264869402_candidate_division_YNPFFA_archaeon_SCGC_AAA471_B23_GBS_N_001_5	Saccharomyces_cerevisiae_4261672	26.39	72	51	1	21	92	7	76	3.7	35.4
2264869402_candidate_division_YNPFFA_archaeon_SCGC_AAA471_B23_GBS_N_001_5	Saccharomyces_cerevisiae_S288c_398364251	26.39	72	51	1	21	92	7	76	3.7	35.4
2264869402_candidate_division_YNPFFA_archaeon_SCGC_AAA471_B23_GBS_N_001_5	Saccharomyces_cerevisiae_JAY291_256273801	26.39	72	51	1	21	92	7	76	3.7	35.4
2264869402_candidate_division_YNPFFA_archaeon_SCGC_AAA471_B23_GBS_N_001_5	Scer_SCRT_04434	26.39	72	51	1	21	92	7	76	3.7	35.4
2264869402_candidate_division_YNPFFA_archaeon_SCGC_AAA471_B23_GBS_N_001_5	Saccharomyces_cerevisiae_FostersB_323305178	26.39	72	51	1	21	92	7	76	3.7	35.4
2264869402_candidate_division_YNPFFA_archaeon_SCGC_AAA471_B23_GBS_N_001_5	Saccharomyces_cerevisiae_EC1118_259145863	26.39	72	51	1	21	92	7	76	3.7	35.4
2264869402_candidate_division_YNPFFA_archaeon_SCGC_AAA471_B23_GBS_N_001_5	Tetrahymena_thermophila_146161955	31.88	69	43	3	30	96	16	82	4.0	35.4
2264869402_candidate_division_YNPFFA_archaeon_SCGC_AAA471_B23_GBS_N_001_5	Tthe_XP_001008308	31.88	69	43	3	30	96	16	82	4.0	35.4
2264869402_candidate_division_YNPFFA_archaeon_SCGC_AAA471_B23_GBS_N_001_5	Leishmania_braziliensis_MHOMBR75M2904_154333886	20.34	59	47	0	34	92	20	78	4.1	35.4
2264869402_candidate_division_YNPFFA_archaeon_SCGC_AAA471_B23_GBS_N_001_5	Aspergillus_clavatus_NRRL_1_121716260	28.74	87	54	2	14	97	660	741	5.4	35.4
2264869402_candidate_division_YNPFFA_archaeon_SCGC_AAA471_B23_GBS_N_001_5	Ancylostoma_ceylanicum_597832926	25.00	64	48	0	29	92	28	91	5.6	35.0
2264869402_candidate_division_YNPFFA_archaeon_SCGC_AAA471_B23_GBS_N_001_5	Anaerococcus_lactolyticus_490965866	32.31	65	43	1	6	69	22	86	6.0	34.7
2264869402_candidate_division_YNPFFA_archaeon_SCGC_AAA471_B23_GBS_N_001_5	marine_metagenome_139917366	33.33	66	43	1	5	70	100	164	6.2	34.7
2264869402_candidate_division_YNPFFA_archaeon_SCGC_AAA471_B23_GBS_N_001_5	Strongylocentrotus_purpuratus_390367531	27.69	65	45	1	29	93	28	90	6.5	35.0
2264870547_candidate_division_YNPFFA_archaeon_SCGC_AAA471_C03_GBS_N_001_6	candidate_division_YNPFFA_516977482	100.00	104	0	0	1	104	1	104	6e-62	195
2264870547_candidate_division_YNPFFA_archaeon_SCGC_AAA471_C03_GBS_N_001_6	2527531181_candidate_division_YNPFFA_archaeon_SCGC_AAA471B05_Combined_Assembly_YNPFFA_1__YNPFFA	100.00	104	0	0	1	104	1	104	6e-62	195
2264870547_candidate_division_YNPFFA_archaeon_SCGC_AAA471_C03_GBS_N_001_6	2265121746_candidate_division_YNPFFA_archaeon_SCGC_AAA471L14_GBSN_001_23	100.00	104	0	0	1	104	1	104	6e-62	195
2264870547_candidate_division_YNPFFA_archaeon_SCGC_AAA471_C03_GBS_N_001_6	2265120433_candidate_division_YNPFFA_archaeon_SCGC_AAA471L13_GBSN_001_22	100.00	104	0	0	1	104	1	104	6e-62	195
2264870547_candidate_division_YNPFFA_archaeon_SCGC_AAA471_C03_GBS_N_001_6	2264870547_candidate_division_YNPFFA_archaeon_SCGC_AAA471C03_GBSN_001_6	100.00	104	0	0	1	104	1	104	6e-62	195
2264870547_candidate_division_YNPFFA_archaeon_SCGC_AAA471_C03_GBS_N_001_6	2264869402_candidate_division_YNPFFA_archaeon_SCGC_AAA471B23_GBSN_001_5	100.00	104	0	0	1	104	1	104	6e-62	195
2264870547_candidate_division_YNPFFA_archaeon_SCGC_AAA471_C03_GBS_N_001_6	2264869028_candidate_division_YNPFFA_archaeon_SCGC_AAA471B05_GBSN_001_2	100.00	104	0	0	1	104	1	104	6e-62	195
2264870547_candidate_division_YNPFFA_archaeon_SCGC_AAA471_C03_GBS_N_001_6	2264867171_candidate_division_YNPFFA_archaeon_SCGC_AAA471O08_GBSN_001_29	100.00	104	0	0	1	104	1	104	6e-62	195
2264870547_candidate_division_YNPFFA_archaeon_SCGC_AAA471_C03_GBS_N_001_6	Coccomyxa_subellipsoidea_C169_545367771	25.00	64	46	1	26	89	9	70	27	40.8
2264870547_candidate_division_YNPFFA_archaeon_SCGC_AAA471_C03_GBS_N_001_6	Drosophila_pseudoobscura_pseudoobscura_125775113	23.88	67	51	0	25	91	10	76	54	40.8
2264870547_candidate_division_YNPFFA_archaeon_SCGC_AAA471_C03_GBS_N_001_6	Drosophila_persimilis_195144934	23.88	67	51	0	25	91	10	76	66	40.8
2264870547_candidate_division_YNPFFA_archaeon_SCGC_AAA471_C03_GBS_N_001_6	Eucalyptus_grandis_629094314	32.81	64	43	0	21	84	249	312	0.44	38.1
2264870547_candidate_division_YNPFFA_archaeon_SCGC_AAA471_C03_GBS_N_001_6	marine_sediment_metagenome_595051480	36.73	49	30	1	30	78	23	70	0.58	36.2
2264870547_candidate_division_YNPFFA_archaeon_SCGC_AAA471_C03_GBS_N_001_6	marine_sediment_metagenome_594825239	36.73	49	30	1	30	78	20	67	0.62	35.8
2264870547_candidate_division_YNPFFA_archaeon_SCGC_AAA471_C03_GBS_N_001_6	Saccharomyces_kudriavzevii_IFO_1802_401840717	26.39	72	51	1	21	92	7	76	1.3	37.0
2264870547_candidate_division_YNPFFA_archaeon_SCGC_AAA471_C03_GBS_N_001_6	Saccharomyces_cerevisiae_x_Saccharomyces_kudriavzevii_VIN7_365761179	26.39	72	51	1	21	92	7	76	1.3	37.0
2264870547_candidate_division_YNPFFA_archaeon_SCGC_AAA471_C03_GBS_N_001_6	Cricetulus_griseus_537256752	31.11	90	50	5	9	93	2055	2137	1.4	37.0
2264870547_candidate_division_YNPFFA_archaeon_SCGC_AAA471_C03_GBS_N_001_6	Albugo_laibachii_Nc14_325180981	33.90	59	37	1	26	84	68	124	1.8	36.6
2264870547_candidate_division_YNPFFA_archaeon_SCGC_AAA471_C03_GBS_N_001_6	Populus_trichocarpa_566165718	29.21	89	58	3	5	90	231	317	1.8	36.6
2264870547_candidate_division_YNPFFA_archaeon_SCGC_AAA471_C03_GBS_N_001_6	Albugo_laibachii_Nc14_325180980	33.90	59	37	1	26	84	78	134	1.8	36.6
2264870547_candidate_division_YNPFFA_archaeon_SCGC_AAA471_C03_GBS_N_001_6	Albugo_laibachii_Nc14_325180982	33.90	59	37	1	26	84	84	140	1.8	36.6
2264870547_candidate_division_YNPFFA_archaeon_SCGC_AAA471_C03_GBS_N_001_6	Tetrapisispora_blattae_CBS_6284_444315840	28.77	73	50	1	21	93	7	77	2.3	36.2
2264870547_candidate_division_YNPFFA_archaeon_SCGC_AAA471_C03_GBS_N_001_6	Reticulomyxa_filosa_569401745	28.07	57	41	0	30	86	23	79	2.5	34.7
2264870547_candidate_division_YNPFFA_archaeon_SCGC_AAA471_C03_GBS_N_001_6	Rfil_33590_1c	28.07	57	41	0	30	86	23	79	2.5	34.7
2264870547_candidate_division_YNPFFA_archaeon_SCGC_AAA471_C03_GBS_N_001_6	Phytomonas_sp_isolate_Hart1_594148461	27.27	66	44	1	26	91	11	72	2.7	35.8
2264870547_candidate_division_YNPFFA_archaeon_SCGC_AAA471_C03_GBS_N_001_6	marine_sediment_metagenome_604289766	33.33	51	33	1	30	80	20	69	2.7	34.3
2264870547_candidate_division_YNPFFA_archaeon_SCGC_AAA471_C03_GBS_N_001_6	Trichomonas_vaginalis_G3_154415025	28.95	76	44	2	28	96	14	86	2.8	35.8
2264870547_candidate_division_YNPFFA_archaeon_SCGC_AAA471_C03_GBS_N_001_6	Tvag_XP_001580538	28.95	76	44	2	28	96	14	86	2.8	35.8
2264870547_candidate_division_YNPFFA_archaeon_SCGC_AAA471_C03_GBS_N_001_6	Cricetulus_griseus_625292181	31.11	90	50	5	9	93	2547	2629	2.9	36.2
2264870547_candidate_division_YNPFFA_archaeon_SCGC_AAA471_C03_GBS_N_001_6	Trichophyton_rubrum_CBS_118892_327299230	28.00	75	49	2	15	86	9	81	3.2	35.0
2264870547_candidate_division_YNPFFA_archaeon_SCGC_AAA471_C03_GBS_N_001_6	Arthroderma_benhamiae_CBS_112371_302495735	28.00	75	49	2	15	86	9	81	3.2	35.0
2264870547_candidate_division_YNPFFA_archaeon_SCGC_AAA471_C03_GBS_N_001_6	Trichophyton_rubrum_MR850_607878772	28.00	75	49	2	15	86	9	81	3.2	35.0
2264870547_candidate_division_YNPFFA_archaeon_SCGC_AAA471_C03_GBS_N_001_6	Paramecium_tetraurelia_strain_d42_145499454	30.77	65	39	2	30	92	15	75	3.3	35.8
2264870547_candidate_division_YNPFFA_archaeon_SCGC_AAA471_C03_GBS_N_001_6	Ptet_A0CBZ8_A0CBZ8	30.77	65	39	2	30	92	15	75	3.3	35.8
2264870547_candidate_division_YNPFFA_archaeon_SCGC_AAA471_C03_GBS_N_001_6	Saccharomyces_arboricola_H6_401626135	25.00	72	52	1	21	92	7	76	3.4	35.8
2264870547_candidate_division_YNPFFA_archaeon_SCGC_AAA471_C03_GBS_N_001_6	Cricetulus_griseus_354499561	31.11	90	50	5	9	93	2561	2643	3.5	35.8
2264870547_candidate_division_YNPFFA_archaeon_SCGC_AAA471_C03_GBS_N_001_6	Saccharomyces_cerevisiae_4261672	26.39	72	51	1	21	92	7	76	3.7	35.4
2264870547_candidate_division_YNPFFA_archaeon_SCGC_AAA471_C03_GBS_N_001_6	Saccharomyces_cerevisiae_S288c_398364251	26.39	72	51	1	21	92	7	76	3.7	35.4
2264870547_candidate_division_YNPFFA_archaeon_SCGC_AAA471_C03_GBS_N_001_6	Saccharomyces_cerevisiae_JAY291_256273801	26.39	72	51	1	21	92	7	76	3.7	35.4
2264870547_candidate_division_YNPFFA_archaeon_SCGC_AAA471_C03_GBS_N_001_6	Scer_SCRT_04434	26.39	72	51	1	21	92	7	76	3.7	35.4
2264870547_candidate_division_YNPFFA_archaeon_SCGC_AAA471_C03_GBS_N_001_6	Saccharomyces_cerevisiae_FostersB_323305178	26.39	72	51	1	21	92	7	76	3.7	35.4
2264870547_candidate_division_YNPFFA_archaeon_SCGC_AAA471_C03_GBS_N_001_6	Saccharomyces_cerevisiae_EC1118_259145863	26.39	72	51	1	21	92	7	76	3.7	35.4
2264870547_candidate_division_YNPFFA_archaeon_SCGC_AAA471_C03_GBS_N_001_6	Tetrahymena_thermophila_146161955	31.88	69	43	3	30	96	16	82	4.0	35.4
2264870547_candidate_division_YNPFFA_archaeon_SCGC_AAA471_C03_GBS_N_001_6	Tthe_XP_001008308	31.88	69	43	3	30	96	16	82	4.0	35.4
2264870547_candidate_division_YNPFFA_archaeon_SCGC_AAA471_C03_GBS_N_001_6	Leishmania_braziliensis_MHOMBR75M2904_154333886	20.34	59	47	0	34	92	20	78	4.1	35.4
2264870547_candidate_division_YNPFFA_archaeon_SCGC_AAA471_C03_GBS_N_001_6	Aspergillus_clavatus_NRRL_1_121716260	28.74	87	54	2	14	97	660	741	5.4	35.4
2264870547_candidate_division_YNPFFA_archaeon_SCGC_AAA471_C03_GBS_N_001_6	Ancylostoma_ceylanicum_597832926	25.00	64	48	0	29	92	28	91	5.6	35.0
2264870547_candidate_division_YNPFFA_archaeon_SCGC_AAA471_C03_GBS_N_001_6	Anaerococcus_lactolyticus_490965866	32.31	65	43	1	6	69	22	86	6.0	34.7
2264870547_candidate_division_YNPFFA_archaeon_SCGC_AAA471_C03_GBS_N_001_6	marine_metagenome_139917366	33.33	66	43	1	5	70	100	164	6.2	34.7
2264870547_candidate_division_YNPFFA_archaeon_SCGC_AAA471_C03_GBS_N_001_6	Strongylocentrotus_purpuratus_390367531	27.69	65	45	1	29	93	28	90	6.5	35.0
2265088059_candidate_division_pSL4_archaeon_SCGC_AAA471_E14_GBS_N_001_10	2527530435_candidate_division_pSL4_archaeon_SCGC_AAA471E14_Combined_Assembly_pSL4_3__pSL4	100.00	78	0	0	1	78	1	78	5e-46	152
2265088059_candidate_division_pSL4_archaeon_SCGC_AAA471_E14_GBS_N_001_10	2265088663_candidate_division_pSL4_archaeon_JGI_0000001A7_GBSA_001_112	100.00	78	0	0	1	78	1	78	5e-46	152
2265088059_candidate_division_pSL4_archaeon_SCGC_AAA471_E14_GBS_N_001_10	2265088059_candidate_division_pSL4_archaeon_SCGC_AAA471E14_GBSN_001_10	100.00	78	0	0	1	78	1	78	5e-46	152
2265088059_candidate_division_pSL4_archaeon_SCGC_AAA471_E14_GBS_N_001_10	2527529147_candidate_division_pSL4_archaeon_SCGC_AAA471D15_Combined_Assembly_pSL4_2__pSL4	76.92	78	18	0	1	78	1	78	2e-36	128
2265088059_candidate_division_pSL4_archaeon_SCGC_AAA471_E14_GBS_N_001_10	2527525290_candidate_division_pSL4_archaeon_SCGC_AAA471B22_Combined_Assembly_pSL4_1__pSL4	76.92	78	18	0	1	78	1	78	2e-36	128
2265088059_candidate_division_pSL4_archaeon_SCGC_AAA471_E14_GBS_N_001_10	2265094367_candidate_division_pSL4_archaeon_SCGC_AAA471D15_GBSN_001_9	76.92	78	18	0	1	78	1	78	2e-36	128
2265088059_candidate_division_pSL4_archaeon_SCGC_AAA471_E14_GBS_N_001_10	2265090258_candidate_division_pSL4_archaeon_SCGC_AAA471F17_GBSN_001_13	76.92	78	18	0	1	78	1	78	2e-36	128
2265088059_candidate_division_pSL4_archaeon_SCGC_AAA471_E14_GBS_N_001_10	Aigarchaeota_archaeon_SCGC_AAA471G05_519109682	75.64	78	19	0	1	78	1	78	8e-36	127
2265088059_candidate_division_pSL4_archaeon_SCGC_AAA471_E14_GBS_N_001_10	2265092362_candidate_division_pSL4_archaeon_SCGC_AAA471J08_GBSN_001_19	75.64	78	19	0	1	78	1	78	8e-36	127
2265088059_candidate_division_pSL4_archaeon_SCGC_AAA471_E14_GBS_N_001_10	2265090997_candidate_division_pSL4_archaeon_SCGC_AAA471G05_GBSN_001_14	75.64	78	19	0	1	78	1	78	8e-36	127
2265088059_candidate_division_pSL4_archaeon_SCGC_AAA471_E14_GBS_N_001_10	Candidatus_Caldiarchaeum_subterraneum_526887489	70.51	78	23	0	1	78	1	78	4e-30	112
2265088059_candidate_division_pSL4_archaeon_SCGC_AAA471_E14_GBS_N_001_10	marine_sediment_metagenome_604361154	39.74	78	46	1	1	78	1	77	6e-10	60.1
2265088059_candidate_division_pSL4_archaeon_SCGC_AAA471_E14_GBS_N_001_10	Lcom_217541	38.10	63	39	0	12	74	23	85	5e-05	47.4
2265088059_candidate_division_pSL4_archaeon_SCGC_AAA471_E14_GBS_N_001_10	Malus_domestica_657993183	37.50	72	45	0	1	72	63	134	8e-05	48.1
2265088059_candidate_division_pSL4_archaeon_SCGC_AAA471_E14_GBS_N_001_10	Setaria_italica_514803922	42.62	61	35	0	11	71	71	131	0.0001	48.1
2265088059_candidate_division_pSL4_archaeon_SCGC_AAA471_E14_GBS_N_001_10	Hordeum_vulgare_subsp_vulgare_56797970	37.68	69	42	1	9	76	40	108	0.0001	47.8
2265088059_candidate_division_pSL4_archaeon_SCGC_AAA471_E14_GBS_N_001_10	Hordeum_vulgare_subsp_vulgare_326501684	37.68	69	42	1	9	76	40	108	0.0001	47.8
2265088059_candidate_division_pSL4_archaeon_SCGC_AAA471_E14_GBS_N_001_10	Brachypodium_distachyon_357151560	36.23	69	44	0	1	69	147	215	0.0004	45.8
2265088059_candidate_division_pSL4_archaeon_SCGC_AAA471_E14_GBS_N_001_10	Bdis_4g13202	36.23	69	44	0	1	69	147	215	0.0004	45.8
2265088059_candidate_division_pSL4_archaeon_SCGC_AAA471_E14_GBS_N_001_10	marine_metagenome_142221328	34.33	67	44	0	12	78	29	95	0.0006	43.9
2265088059_candidate_division_pSL4_archaeon_SCGC_AAA471_E14_GBS_N_001_10	Phaseolus_vulgaris_593485295	33.33	57	38	0	16	72	73	129	0.0009	43.9
2265088059_candidate_division_pSL4_archaeon_SCGC_AAA471_E14_GBS_N_001_10	Metadinium_medium_92790168	34.33	67	44	0	12	78	16	82	1	43.1
2265088059_candidate_division_pSL4_archaeon_SCGC_AAA471_E14_GBS_N_001_10	Vitis_vinifera_297735646	31.34	67	46	0	6	72	4	70	1	44.7
2265088059_candidate_division_pSL4_archaeon_SCGC_AAA471_E14_GBS_N_001_10	Reticulomyxa_filosa_569327124	34.33	67	44	0	12	78	63	129	1	43.5
2265088059_candidate_division_pSL4_archaeon_SCGC_AAA471_E14_GBS_N_001_10	Rfil_3744068_1s	34.33	67	44	0	12	78	63	129	1	43.5
2265088059_candidate_division_pSL4_archaeon_SCGC_AAA471_E14_GBS_N_001_10	Bathysiphon_sp_3980_79677318	34.33	67	44	0	12	78	10	76	1	43.1
2265088059_candidate_division_pSL4_archaeon_SCGC_AAA471_E14_GBS_N_001_10	Reticulomyxa_filosa_27734327	34.33	67	44	0	12	78	3	69	1	43.1
2265088059_candidate_division_pSL4_archaeon_SCGC_AAA471_E14_GBS_N_001_10	Ammonia_beccarii_463367	34.33	67	44	0	12	78	10	76	1	42.7
2265088059_candidate_division_pSL4_archaeon_SCGC_AAA471_E14_GBS_N_001_10	Karlodinium_veneficum_317134917	35.82	67	43	0	12	78	10	76	1	43.5
2265088059_candidate_division_pSL4_archaeon_SCGC_AAA471_E14_GBS_N_001_10	Isotricha_prostoma_92790162	34.33	67	44	0	12	78	76	142	1	43.5
2265088059_candidate_division_pSL4_archaeon_SCGC_AAA471_E14_GBS_N_001_10	Isotricha_prostoma_92790162	35.48	62	40	0	17	78	5	66	4	42.0
2265088059_candidate_division_pSL4_archaeon_SCGC_AAA471_E14_GBS_N_001_10	Lcom_198514	29.49	78	55	0	1	78	1	78	1	43.1
2265088059_candidate_division_pSL4_archaeon_SCGC_AAA471_E14_GBS_N_001_10	Dendroctonus_ponderosae_546685684	29.85	67	47	0	12	78	24	90	1	44.3
2265088059_candidate_division_pSL4_archaeon_SCGC_AAA471_E14_GBS_N_001_10	Emiliania_huxleyi_CCMP1516_551577134	35.14	74	47	1	1	74	174	246	1	44.7
2265088059_candidate_division_pSL4_archaeon_SCGC_AAA471_E14_GBS_N_001_10	Emiliania_huxleyi_CCMP1516_551577134	35.14	74	47	1	1	74	81	153	2	44.3
2265088059_candidate_division_pSL4_archaeon_SCGC_AAA471_E14_GBS_N_001_10	Emiliania_huxleyi_CCMP1516_551577134	35.00	60	39	0	15	74	1	60	48	40.4
2265088059_candidate_division_pSL4_archaeon_SCGC_AAA471_E14_GBS_N_001_10	Ehux_310453	35.14	74	47	1	1	74	174	246	1	44.7
2265088059_candidate_division_pSL4_archaeon_SCGC_AAA471_E14_GBS_N_001_10	Ehux_310453	35.14	74	47	1	1	74	81	153	2	44.3
2265088059_candidate_division_pSL4_archaeon_SCGC_AAA471_E14_GBS_N_001_10	Ehux_310453	35.00	60	39	0	15	74	1	60	48	40.4
2265088059_candidate_division_pSL4_archaeon_SCGC_AAA471_E14_GBS_N_001_10	Cercomonas_agilis_58414957	34.33	67	44	0	12	78	10	76	1	42.7
2265088059_candidate_division_pSL4_archaeon_SCGC_AAA471_E14_GBS_N_001_10	Entamoeba_histolytica_HM1IMSS_183231443	28.21	78	56	0	1	78	19	96	2	42.7
2265088059_candidate_division_pSL4_archaeon_SCGC_AAA471_E14_GBS_N_001_10	Reticulomyxa_filosa_569310481	34.33	67	44	0	12	78	10	76	2	43.1
2265088059_candidate_division_pSL4_archaeon_SCGC_AAA471_E14_GBS_N_001_10	Reticulomyxa_filosa_569310481	34.33	67	44	0	12	78	87	153	2	43.1
2265088059_candidate_division_pSL4_archaeon_SCGC_AAA471_E14_GBS_N_001_10	Rfil_3782025_1s1f1	34.33	67	44	0	12	78	10	76	2	43.1
2265088059_candidate_division_pSL4_archaeon_SCGC_AAA471_E14_GBS_N_001_10	Rfil_3782025_1s1f1	34.33	67	44	0	12	78	87	153	2	43.1
2265088059_candidate_division_pSL4_archaeon_SCGC_AAA471_E14_GBS_N_001_10	Medicago_truncatula_357497007	33.33	57	38	0	16	72	73	129	2	43.1
2265088059_candidate_division_pSL4_archaeon_SCGC_AAA471_E14_GBS_N_001_10	Medicago_truncatula_388499158	33.33	57	38	0	16	72	73	129	2	43.1
2265088059_candidate_division_pSL4_archaeon_SCGC_AAA471_E14_GBS_N_001_10	Solanum_tuberosum_565343023	35.09	57	37	0	16	72	73	129	2	43.1
2265088059_candidate_division_pSL4_archaeon_SCGC_AAA471_E14_GBS_N_001_10	Erythranthe_guttata_604329436	29.82	57	40	0	16	72	72	128	2	43.1
2265088059_candidate_division_pSL4_archaeon_SCGC_AAA471_E14_GBS_N_001_10	Mgut_mgv1a015477m	29.82	57	40	0	16	72	72	128	2	43.1
2265088663_candidate_division_pSL4_archaeon_JGI_0000001_A7_GBS_A_001_112	2527530435_candidate_division_pSL4_archaeon_SCGC_AAA471E14_Combined_Assembly_pSL4_3__pSL4	100.00	78	0	0	1	78	1	78	5e-46	152
2265088663_candidate_division_pSL4_archaeon_JGI_0000001_A7_GBS_A_001_112	2265088663_candidate_division_pSL4_archaeon_JGI_0000001A7_GBSA_001_112	100.00	78	0	0	1	78	1	78	5e-46	152
2265088663_candidate_division_pSL4_archaeon_JGI_0000001_A7_GBS_A_001_112	2265088059_candidate_division_pSL4_archaeon_SCGC_AAA471E14_GBSN_001_10	100.00	78	0	0	1	78	1	78	5e-46	152
2265088663_candidate_division_pSL4_archaeon_JGI_0000001_A7_GBS_A_001_112	2527529147_candidate_division_pSL4_archaeon_SCGC_AAA471D15_Combined_Assembly_pSL4_2__pSL4	76.92	78	18	0	1	78	1	78	2e-36	128
2265088663_candidate_division_pSL4_archaeon_JGI_0000001_A7_GBS_A_001_112	2527525290_candidate_division_pSL4_archaeon_SCGC_AAA471B22_Combined_Assembly_pSL4_1__pSL4	76.92	78	18	0	1	78	1	78	2e-36	128
2265088663_candidate_division_pSL4_archaeon_JGI_0000001_A7_GBS_A_001_112	2265094367_candidate_division_pSL4_archaeon_SCGC_AAA471D15_GBSN_001_9	76.92	78	18	0	1	78	1	78	2e-36	128
2265088663_candidate_division_pSL4_archaeon_JGI_0000001_A7_GBS_A_001_112	2265090258_candidate_division_pSL4_archaeon_SCGC_AAA471F17_GBSN_001_13	76.92	78	18	0	1	78	1	78	2e-36	128
2265088663_candidate_division_pSL4_archaeon_JGI_0000001_A7_GBS_A_001_112	Aigarchaeota_archaeon_SCGC_AAA471G05_519109682	75.64	78	19	0	1	78	1	78	8e-36	127
2265088663_candidate_division_pSL4_archaeon_JGI_0000001_A7_GBS_A_001_112	2265092362_candidate_division_pSL4_archaeon_SCGC_AAA471J08_GBSN_001_19	75.64	78	19	0	1	78	1	78	8e-36	127
2265088663_candidate_division_pSL4_archaeon_JGI_0000001_A7_GBS_A_001_112	2265090997_candidate_division_pSL4_archaeon_SCGC_AAA471G05_GBSN_001_14	75.64	78	19	0	1	78	1	78	8e-36	127
2265088663_candidate_division_pSL4_archaeon_JGI_0000001_A7_GBS_A_001_112	Candidatus_Caldiarchaeum_subterraneum_526887489	70.51	78	23	0	1	78	1	78	4e-30	112
2265088663_candidate_division_pSL4_archaeon_JGI_0000001_A7_GBS_A_001_112	marine_sediment_metagenome_604361154	39.74	78	46	1	1	78	1	77	6e-10	60.1
2265088663_candidate_division_pSL4_archaeon_JGI_0000001_A7_GBS_A_001_112	Lcom_217541	38.10	63	39	0	12	74	23	85	5e-05	47.4
2265088663_candidate_division_pSL4_archaeon_JGI_0000001_A7_GBS_A_001_112	Malus_domestica_657993183	37.50	72	45	0	1	72	63	134	8e-05	48.1
2265088663_candidate_division_pSL4_archaeon_JGI_0000001_A7_GBS_A_001_112	Setaria_italica_514803922	42.62	61	35	0	11	71	71	131	0.0001	48.1
2265088663_candidate_division_pSL4_archaeon_JGI_0000001_A7_GBS_A_001_112	Hordeum_vulgare_subsp_vulgare_56797970	37.68	69	42	1	9	76	40	108	0.0001	47.8
2265088663_candidate_division_pSL4_archaeon_JGI_0000001_A7_GBS_A_001_112	Hordeum_vulgare_subsp_vulgare_326501684	37.68	69	42	1	9	76	40	108	0.0001	47.8
2265088663_candidate_division_pSL4_archaeon_JGI_0000001_A7_GBS_A_001_112	Brachypodium_distachyon_357151560	36.23	69	44	0	1	69	147	215	0.0004	45.8
2265088663_candidate_division_pSL4_archaeon_JGI_0000001_A7_GBS_A_001_112	Bdis_4g13202	36.23	69	44	0	1	69	147	215	0.0004	45.8
2265088663_candidate_division_pSL4_archaeon_JGI_0000001_A7_GBS_A_001_112	marine_metagenome_142221328	34.33	67	44	0	12	78	29	95	0.0006	43.9
2265088663_candidate_division_pSL4_archaeon_JGI_0000001_A7_GBS_A_001_112	Phaseolus_vulgaris_593485295	33.33	57	38	0	16	72	73	129	0.0009	43.9
2265088663_candidate_division_pSL4_archaeon_JGI_0000001_A7_GBS_A_001_112	Metadinium_medium_92790168	34.33	67	44	0	12	78	16	82	1	43.1
2265088663_candidate_division_pSL4_archaeon_JGI_0000001_A7_GBS_A_001_112	Vitis_vinifera_297735646	31.34	67	46	0	6	72	4	70	1	44.7
2265088663_candidate_division_pSL4_archaeon_JGI_0000001_A7_GBS_A_001_112	Reticulomyxa_filosa_569327124	34.33	67	44	0	12	78	63	129	1	43.5
2265088663_candidate_division_pSL4_archaeon_JGI_0000001_A7_GBS_A_001_112	Rfil_3744068_1s	34.33	67	44	0	12	78	63	129	1	43.5
2265088663_candidate_division_pSL4_archaeon_JGI_0000001_A7_GBS_A_001_112	Bathysiphon_sp_3980_79677318	34.33	67	44	0	12	78	10	76	1	43.1
2265088663_candidate_division_pSL4_archaeon_JGI_0000001_A7_GBS_A_001_112	Reticulomyxa_filosa_27734327	34.33	67	44	0	12	78	3	69	1	43.1
2265088663_candidate_division_pSL4_archaeon_JGI_0000001_A7_GBS_A_001_112	Ammonia_beccarii_463367	34.33	67	44	0	12	78	10	76	1	42.7
2265088663_candidate_division_pSL4_archaeon_JGI_0000001_A7_GBS_A_001_112	Karlodinium_veneficum_317134917	35.82	67	43	0	12	78	10	76	1	43.5
2265088663_candidate_division_pSL4_archaeon_JGI_0000001_A7_GBS_A_001_112	Isotricha_prostoma_92790162	34.33	67	44	0	12	78	76	142	1	43.5
2265088663_candidate_division_pSL4_archaeon_JGI_0000001_A7_GBS_A_001_112	Isotricha_prostoma_92790162	35.48	62	40	0	17	78	5	66	4	42.0
2265088663_candidate_division_pSL4_archaeon_JGI_0000001_A7_GBS_A_001_112	Lcom_198514	29.49	78	55	0	1	78	1	78	1	43.1
2265088663_candidate_division_pSL4_archaeon_JGI_0000001_A7_GBS_A_001_112	Dendroctonus_ponderosae_546685684	29.85	67	47	0	12	78	24	90	1	44.3
2265088663_candidate_division_pSL4_archaeon_JGI_0000001_A7_GBS_A_001_112	Emiliania_huxleyi_CCMP1516_551577134	35.14	74	47	1	1	74	174	246	1	44.7
2265088663_candidate_division_pSL4_archaeon_JGI_0000001_A7_GBS_A_001_112	Emiliania_huxleyi_CCMP1516_551577134	35.14	74	47	1	1	74	81	153	2	44.3
2265088663_candidate_division_pSL4_archaeon_JGI_0000001_A7_GBS_A_001_112	Emiliania_huxleyi_CCMP1516_551577134	35.00	60	39	0	15	74	1	60	48	40.4
2265088663_candidate_division_pSL4_archaeon_JGI_0000001_A7_GBS_A_001_112	Ehux_310453	35.14	74	47	1	1	74	174	246	1	44.7
2265088663_candidate_division_pSL4_archaeon_JGI_0000001_A7_GBS_A_001_112	Ehux_310453	35.14	74	47	1	1	74	81	153	2	44.3
2265088663_candidate_division_pSL4_archaeon_JGI_0000001_A7_GBS_A_001_112	Ehux_310453	35.00	60	39	0	15	74	1	60	48	40.4
2265088663_candidate_division_pSL4_archaeon_JGI_0000001_A7_GBS_A_001_112	Cercomonas_agilis_58414957	34.33	67	44	0	12	78	10	76	1	42.7
2265088663_candidate_division_pSL4_archaeon_JGI_0000001_A7_GBS_A_001_112	Entamoeba_histolytica_HM1IMSS_183231443	28.21	78	56	0	1	78	19	96	2	42.7
2265088663_candidate_division_pSL4_archaeon_JGI_0000001_A7_GBS_A_001_112	Reticulomyxa_filosa_569310481	34.33	67	44	0	12	78	10	76	2	43.1
2265088663_candidate_division_pSL4_archaeon_JGI_0000001_A7_GBS_A_001_112	Reticulomyxa_filosa_569310481	34.33	67	44	0	12	78	87	153	2	43.1
2265088663_candidate_division_pSL4_archaeon_JGI_0000001_A7_GBS_A_001_112	Rfil_3782025_1s1f1	34.33	67	44	0	12	78	10	76	2	43.1
2265088663_candidate_division_pSL4_archaeon_JGI_0000001_A7_GBS_A_001_112	Rfil_3782025_1s1f1	34.33	67	44	0	12	78	87	153	2	43.1
2265088663_candidate_division_pSL4_archaeon_JGI_0000001_A7_GBS_A_001_112	Medicago_truncatula_357497007	33.33	57	38	0	16	72	73	129	2	43.1
2265088663_candidate_division_pSL4_archaeon_JGI_0000001_A7_GBS_A_001_112	Medicago_truncatula_388499158	33.33	57	38	0	16	72	73	129	2	43.1
2265088663_candidate_division_pSL4_archaeon_JGI_0000001_A7_GBS_A_001_112	Solanum_tuberosum_565343023	35.09	57	37	0	16	72	73	129	2	43.1
2265088663_candidate_division_pSL4_archaeon_JGI_0000001_A7_GBS_A_001_112	Erythranthe_guttata_604329436	29.82	57	40	0	16	72	72	128	2	43.1
2265088663_candidate_division_pSL4_archaeon_JGI_0000001_A7_GBS_A_001_112	Mgut_mgv1a015477m	29.82	57	40	0	16	72	72	128	2	43.1
2265090258_candidate_division_pSL4_archaeon_SCGC_AAA471_F17_GBS_N_001_13	2527529147_candidate_division_pSL4_archaeon_SCGC_AAA471D15_Combined_Assembly_pSL4_2__pSL4	100.00	78	0	0	1	78	1	78	3e-46	153
2265090258_candidate_division_pSL4_archaeon_SCGC_AAA471_F17_GBS_N_001_13	2527525290_candidate_division_pSL4_archaeon_SCGC_AAA471B22_Combined_Assembly_pSL4_1__pSL4	100.00	78	0	0	1	78	1	78	3e-46	153
2265090258_candidate_division_pSL4_archaeon_SCGC_AAA471_F17_GBS_N_001_13	2265094367_candidate_division_pSL4_archaeon_SCGC_AAA471D15_GBSN_001_9	100.00	78	0	0	1	78	1	78	3e-46	153
2265090258_candidate_division_pSL4_archaeon_SCGC_AAA471_F17_GBS_N_001_13	2265090258_candidate_division_pSL4_archaeon_SCGC_AAA471F17_GBSN_001_13	100.00	78	0	0	1	78	1	78	3e-46	153
2265090258_candidate_division_pSL4_archaeon_SCGC_AAA471_F17_GBS_N_001_13	Aigarchaeota_archaeon_SCGC_AAA471G05_519109682	98.72	78	1	0	1	78	1	78	1e-45	152
2265090258_candidate_division_pSL4_archaeon_SCGC_AAA471_F17_GBS_N_001_13	2265092362_candidate_division_pSL4_archaeon_SCGC_AAA471J08_GBSN_001_19	98.72	78	1	0	1	78	1	78	1e-45	152
2265090258_candidate_division_pSL4_archaeon_SCGC_AAA471_F17_GBS_N_001_13	2265090997_candidate_division_pSL4_archaeon_SCGC_AAA471G05_GBSN_001_14	98.72	78	1	0	1	78	1	78	1e-45	152
2265090258_candidate_division_pSL4_archaeon_SCGC_AAA471_F17_GBS_N_001_13	2527530435_candidate_division_pSL4_archaeon_SCGC_AAA471E14_Combined_Assembly_pSL4_3__pSL4	76.92	78	18	0	1	78	1	78	2e-36	128
2265090258_candidate_division_pSL4_archaeon_SCGC_AAA471_F17_GBS_N_001_13	2265088663_candidate_division_pSL4_archaeon_JGI_0000001A7_GBSA_001_112	76.92	78	18	0	1	78	1	78	2e-36	128
2265090258_candidate_division_pSL4_archaeon_SCGC_AAA471_F17_GBS_N_001_13	2265088059_candidate_division_pSL4_archaeon_SCGC_AAA471E14_GBSN_001_10	76.92	78	18	0	1	78	1	78	2e-36	128
2265090258_candidate_division_pSL4_archaeon_SCGC_AAA471_F17_GBS_N_001_13	Candidatus_Caldiarchaeum_subterraneum_526887489	71.79	78	22	0	1	78	1	78	4e-32	117
2265090258_candidate_division_pSL4_archaeon_SCGC_AAA471_F17_GBS_N_001_13	marine_sediment_metagenome_604361154	34.62	78	50	1	1	78	1	77	2e-08	56.2
2265090258_candidate_division_pSL4_archaeon_SCGC_AAA471_F17_GBS_N_001_13	Setaria_italica_514803922	42.62	61	35	0	11	71	71	131	1e-05	50.4
2265090258_candidate_division_pSL4_archaeon_SCGC_AAA471_F17_GBS_N_001_13	Dendroctonus_ponderosae_546685684	35.82	67	43	0	12	78	24	90	0.0001	47.0
2265090258_candidate_division_pSL4_archaeon_SCGC_AAA471_F17_GBS_N_001_13	Laccaria_bicolor_S238NH82_170109575	31.34	67	46	0	12	78	10	76	0.0003	44.7
2265090258_candidate_division_pSL4_archaeon_SCGC_AAA471_F17_GBS_N_001_13	Gpro_28769	34.33	67	44	0	12	78	10	76	0.0003	44.7
2265090258_candidate_division_pSL4_archaeon_SCGC_AAA471_F17_GBS_N_001_13	Malus_domestica_657993183	33.33	72	48	0	1	72	63	134	0.0004	46.2
2265090258_candidate_division_pSL4_archaeon_SCGC_AAA471_F17_GBS_N_001_13	Trichomonas_vaginalis_G3_123477237	33.33	78	52	0	1	78	1	78	0.0007	43.5
2265090258_candidate_division_pSL4_archaeon_SCGC_AAA471_F17_GBS_N_001_13	Tvag_XP_001321787	33.33	78	52	0	1	78	1	78	0.0007	43.5
2265090258_candidate_division_pSL4_archaeon_SCGC_AAA471_F17_GBS_N_001_13	Dendroctonus_ponderosae_478263573	35.82	67	43	0	12	78	24	90	1	46.2
2265090258_candidate_division_pSL4_archaeon_SCGC_AAA471_F17_GBS_N_001_13	Neospora_caninum_Liverpool_401412884	41.82	55	32	0	11	65	9	63	1	43.9
2265090258_candidate_division_pSL4_archaeon_SCGC_AAA471_F17_GBS_N_001_13	Trichomonas_vaginalis_G3_123390136	32.79	61	41	0	12	72	10	70	1	42.7
2265090258_candidate_division_pSL4_archaeon_SCGC_AAA471_F17_GBS_N_001_13	Tvag_XP_001299833	32.79	61	41	0	12	72	10	70	1	42.7
2265090258_candidate_division_pSL4_archaeon_SCGC_AAA471_F17_GBS_N_001_13	Singapore_grouper_iridovirus_56692739	32.84	67	45	0	12	78	10	76	1	42.7
2265090258_candidate_division_pSL4_archaeon_SCGC_AAA471_F17_GBS_N_001_13	Grouper_iridovirus_56418270	32.84	67	45	0	12	78	10	76	1	42.7
2265090258_candidate_division_pSL4_archaeon_SCGC_AAA471_F17_GBS_N_001_13	Paramecium_tetraurelia_strain_d42_145503723	34.33	67	44	0	12	78	10	76	2	44.7
2265090258_candidate_division_pSL4_archaeon_SCGC_AAA471_F17_GBS_N_001_13	Ptet_A0CI21_A0CI21	34.33	67	44	0	12	78	10	76	2	44.7
2265090258_candidate_division_pSL4_archaeon_SCGC_AAA471_F17_GBS_N_001_13	marine_metagenome_140220135	32.05	78	53	0	1	78	1	78	2	42.4
2265090258_candidate_division_pSL4_archaeon_SCGC_AAA471_F17_GBS_N_001_13	Rhizopus_delemar_RA_99880_384491388	37.31	67	42	0	12	78	10	76	2	42.4
2265090258_candidate_division_pSL4_archaeon_SCGC_AAA471_F17_GBS_N_001_13	Rory_7595	37.31	67	42	0	12	78	10	76	2	42.4
2265090258_candidate_division_pSL4_archaeon_SCGC_AAA471_F17_GBS_N_001_13	marine_sediment_metagenome_598763899	34.33	67	44	0	12	78	10	76	2	42.4
2265090258_candidate_division_pSL4_archaeon_SCGC_AAA471_F17_GBS_N_001_13	marine_metagenome_138774619	30.77	78	54	0	1	78	1	78	2	42.0
2265090258_candidate_division_pSL4_archaeon_SCGC_AAA471_F17_GBS_N_001_13	Capitella_teleta_443733407	29.33	75	49	1	3	77	5	75	3	42.0
2265090258_candidate_division_pSL4_archaeon_SCGC_AAA471_F17_GBS_N_001_13	Ctel_120274	29.33	75	49	1	3	77	5	75	3	42.0
2265090258_candidate_division_pSL4_archaeon_SCGC_AAA471_F17_GBS_N_001_13	Moniliophthora_perniciosa_FA553_238567698	39.29	56	34	0	17	72	1	56	3	42.7
2265090258_candidate_division_pSL4_archaeon_SCGC_AAA471_F17_GBS_N_001_13	Paramecium_tetraurelia_strain_d42_145498050	34.33	67	44	0	12	78	86	152	3	42.4
2265090258_candidate_division_pSL4_archaeon_SCGC_AAA471_F17_GBS_N_001_13	Paramecium_tetraurelia_strain_d42_145498050	34.33	67	44	0	12	78	10	76	3	42.4
2265090258_candidate_division_pSL4_archaeon_SCGC_AAA471_F17_GBS_N_001_13	Ptet_A0C9Z9_A0C9Z9	34.33	67	44	0	12	78	86	152	3	42.4
2265090258_candidate_division_pSL4_archaeon_SCGC_AAA471_F17_GBS_N_001_13	Ptet_A0C9Z9_A0C9Z9	34.33	67	44	0	12	78	10	76	3	42.4
2265090258_candidate_division_pSL4_archaeon_SCGC_AAA471_F17_GBS_N_001_13	Cladophialophora_yegresii_CBS_114405_628299089	34.33	67	44	0	12	78	10	76	3	41.6
2265090258_candidate_division_pSL4_archaeon_SCGC_AAA471_F17_GBS_N_001_13	Exophiala_aquamarina_CBS_119918_656917755	34.33	67	44	0	12	78	10	76	3	41.6
2265090258_candidate_division_pSL4_archaeon_SCGC_AAA471_F17_GBS_N_001_13	Paramecium_tetraurelia_strain_d42_145524134	34.33	67	44	0	12	78	59	125	3	43.9
2265090258_candidate_division_pSL4_archaeon_SCGC_AAA471_F17_GBS_N_001_13	Paramecium_tetraurelia_strain_d42_145524134	34.33	67	44	0	12	78	207	273	3	43.9
2265090258_candidate_division_pSL4_archaeon_SCGC_AAA471_F17_GBS_N_001_13	Paramecium_tetraurelia_strain_d42_145524134	35.48	62	40	0	17	78	136	197	13	42.4
2265090258_candidate_division_pSL4_archaeon_SCGC_AAA471_F17_GBS_N_001_13	Ptet_A0DBT3_A0DBT3	34.33	67	44	0	12	78	59	125	3	43.9
2265090258_candidate_division_pSL4_archaeon_SCGC_AAA471_F17_GBS_N_001_13	Ptet_A0DBT3_A0DBT3	34.33	67	44	0	12	78	207	273	3	43.9
2265090258_candidate_division_pSL4_archaeon_SCGC_AAA471_F17_GBS_N_001_13	Ptet_A0DBT3_A0DBT3	35.48	62	40	0	17	78	136	197	13	42.4
2265090258_candidate_division_pSL4_archaeon_SCGC_AAA471_F17_GBS_N_001_13	Toxoplasma_gondii_ME49_237835389	40.00	55	33	0	11	65	9	63	4	42.4
2265090258_candidate_division_pSL4_archaeon_SCGC_AAA471_F17_GBS_N_001_13	Tgon_XP_002366992	40.00	55	33	0	11	65	9	63	4	42.4
2265090258_candidate_division_pSL4_archaeon_SCGC_AAA471_F17_GBS_N_001_13	Cercomonas_agilis_58414957	34.33	67	44	0	12	78	10	76	4	41.6
2265090997_candidate_division_pSL4_archaeon_SCGC_AAA471_G05_GBS_N_001_14	Aigarchaeota_archaeon_SCGC_AAA471G05_519109682	100.00	78	0	0	1	78	1	78	3e-46	153
2265090997_candidate_division_pSL4_archaeon_SCGC_AAA471_G05_GBS_N_001_14	2265092362_candidate_division_pSL4_archaeon_SCGC_AAA471J08_GBSN_001_19	100.00	78	0	0	1	78	1	78	3e-46	153
2265090997_candidate_division_pSL4_archaeon_SCGC_AAA471_G05_GBS_N_001_14	2265090997_candidate_division_pSL4_archaeon_SCGC_AAA471G05_GBSN_001_14	100.00	78	0	0	1	78	1	78	3e-46	153
2265090997_candidate_division_pSL4_archaeon_SCGC_AAA471_G05_GBS_N_001_14	2527529147_candidate_division_pSL4_archaeon_SCGC_AAA471D15_Combined_Assembly_pSL4_2__pSL4	98.72	78	1	0	1	78	1	78	1e-45	152
2265090997_candidate_division_pSL4_archaeon_SCGC_AAA471_G05_GBS_N_001_14	2527525290_candidate_division_pSL4_archaeon_SCGC_AAA471B22_Combined_Assembly_pSL4_1__pSL4	98.72	78	1	0	1	78	1	78	1e-45	152
2265090997_candidate_division_pSL4_archaeon_SCGC_AAA471_G05_GBS_N_001_14	2265094367_candidate_division_pSL4_archaeon_SCGC_AAA471D15_GBSN_001_9	98.72	78	1	0	1	78	1	78	1e-45	152
2265090997_candidate_division_pSL4_archaeon_SCGC_AAA471_G05_GBS_N_001_14	2265090258_candidate_division_pSL4_archaeon_SCGC_AAA471F17_GBSN_001_13	98.72	78	1	0	1	78	1	78	1e-45	152
2265090997_candidate_division_pSL4_archaeon_SCGC_AAA471_G05_GBS_N_001_14	2527530435_candidate_division_pSL4_archaeon_SCGC_AAA471E14_Combined_Assembly_pSL4_3__pSL4	75.64	78	19	0	1	78	1	78	8e-36	127
2265090997_candidate_division_pSL4_archaeon_SCGC_AAA471_G05_GBS_N_001_14	2265088663_candidate_division_pSL4_archaeon_JGI_0000001A7_GBSA_001_112	75.64	78	19	0	1	78	1	78	8e-36	127
2265090997_candidate_division_pSL4_archaeon_SCGC_AAA471_G05_GBS_N_001_14	2265088059_candidate_division_pSL4_archaeon_SCGC_AAA471E14_GBSN_001_10	75.64	78	19	0	1	78	1	78	8e-36	127
2265090997_candidate_division_pSL4_archaeon_SCGC_AAA471_G05_GBS_N_001_14	Candidatus_Caldiarchaeum_subterraneum_526887489	73.08	78	21	0	1	78	1	78	8e-33	119
2265090997_candidate_division_pSL4_archaeon_SCGC_AAA471_G05_GBS_N_001_14	marine_sediment_metagenome_604361154	35.90	78	49	1	1	78	1	77	4e-09	57.8
2265090997_candidate_division_pSL4_archaeon_SCGC_AAA471_G05_GBS_N_001_14	Setaria_italica_514803922	42.62	61	35	0	11	71	71	131	6e-06	51.6
2265090997_candidate_division_pSL4_archaeon_SCGC_AAA471_G05_GBS_N_001_14	Laccaria_bicolor_S238NH82_170109575	32.84	67	45	0	12	78	10	76	7e-05	46.2
2265090997_candidate_division_pSL4_archaeon_SCGC_AAA471_G05_GBS_N_001_14	Dendroctonus_ponderosae_546685684	35.82	67	43	0	12	78	24	90	8e-05	47.4
2265090997_candidate_division_pSL4_archaeon_SCGC_AAA471_G05_GBS_N_001_14	Malus_domestica_657993183	33.33	72	48	0	1	72	63	134	0.0002	47.0
2265090997_candidate_division_pSL4_archaeon_SCGC_AAA471_G05_GBS_N_001_14	Gpro_28769	34.33	67	44	0	12	78	10	76	0.0003	44.7
2265090997_candidate_division_pSL4_archaeon_SCGC_AAA471_G05_GBS_N_001_14	Trichomonas_vaginalis_G3_123477237	33.33	78	52	0	1	78	1	78	0.0004	44.3
2265090997_candidate_division_pSL4_archaeon_SCGC_AAA471_G05_GBS_N_001_14	Tvag_XP_001321787	33.33	78	52	0	1	78	1	78	0.0004	44.3
2265090997_candidate_division_pSL4_archaeon_SCGC_AAA471_G05_GBS_N_001_14	Dendroctonus_ponderosae_478263573	35.82	67	43	0	12	78	24	90	0.0006	46.6
2265090997_candidate_division_pSL4_archaeon_SCGC_AAA471_G05_GBS_N_001_14	Solanum_lycopersicum_460372006	33.33	57	38	0	16	72	69	125	0.0007	44.3
2265090997_candidate_division_pSL4_archaeon_SCGC_AAA471_G05_GBS_N_001_14	Solanum_tuberosum_565381635	33.33	57	38	0	16	72	67	123	0.0008	43.9
2265090997_candidate_division_pSL4_archaeon_SCGC_AAA471_G05_GBS_N_001_14	Trichomonas_vaginalis_G3_123390136	32.79	61	41	0	12	72	10	70	1	43.1
2265090997_candidate_division_pSL4_archaeon_SCGC_AAA471_G05_GBS_N_001_14	Tvag_XP_001299833	32.79	61	41	0	12	72	10	70	1	43.1
2265090997_candidate_division_pSL4_archaeon_SCGC_AAA471_G05_GBS_N_001_14	Rhizopus_delemar_RA_99880_384491388	37.31	67	42	0	12	78	10	76	1	43.1
2265090997_candidate_division_pSL4_archaeon_SCGC_AAA471_G05_GBS_N_001_14	Rory_7595	37.31	67	42	0	12	78	10	76	1	43.1
2265090997_candidate_division_pSL4_archaeon_SCGC_AAA471_G05_GBS_N_001_14	Vitis_vinifera_297735646	31.34	67	46	0	6	72	4	70	1	44.7
2265090997_candidate_division_pSL4_archaeon_SCGC_AAA471_G05_GBS_N_001_14	Erythranthe_guttata_604329436	31.58	57	39	0	16	72	72	128	1	43.5
2265090997_candidate_division_pSL4_archaeon_SCGC_AAA471_G05_GBS_N_001_14	Mgut_mgv1a015477m	31.58	57	39	0	16	72	72	128	1	43.5
2265090997_candidate_division_pSL4_archaeon_SCGC_AAA471_G05_GBS_N_001_14	Exophiala_aquamarina_CBS_119918_656917755	34.33	67	44	0	12	78	10	76	2	42.4
2265090997_candidate_division_pSL4_archaeon_SCGC_AAA471_G05_GBS_N_001_14	Cladophialophora_yegresii_CBS_114405_628299089	34.33	67	44	0	12	78	10	76	2	42.4
2265090997_candidate_division_pSL4_archaeon_SCGC_AAA471_G05_GBS_N_001_14	Solanum_tuberosum_565343023	33.33	57	38	0	16	72	73	129	2	43.1
2265090997_candidate_division_pSL4_archaeon_SCGC_AAA471_G05_GBS_N_001_14	Sorghum_bicolor_242074354	36.07	61	39	0	11	71	75	135	2	44.3
2265090997_candidate_division_pSL4_archaeon_SCGC_AAA471_G05_GBS_N_001_14	Sbic_06g028870	36.07	61	39	0	11	71	75	135	2	44.3
2265090997_candidate_division_pSL4_archaeon_SCGC_AAA471_G05_GBS_N_001_14	Singapore_grouper_iridovirus_56692739	32.84	67	45	0	12	78	10	76	3	42.0
2265090997_candidate_division_pSL4_archaeon_SCGC_AAA471_G05_GBS_N_001_14	Paramecium_tetraurelia_strain_d42_145503723	34.33	67	44	0	12	78	10	76	3	43.9
2265090997_candidate_division_pSL4_archaeon_SCGC_AAA471_G05_GBS_N_001_14	Ptet_A0CI21_A0CI21	34.33	67	44	0	12	78	10	76	3	43.9
2265090997_candidate_division_pSL4_archaeon_SCGC_AAA471_G05_GBS_N_001_14	Mcir_Mucci2_111742	35.82	67	43	0	12	78	10	76	3	42.0
2265090997_candidate_division_pSL4_archaeon_SCGC_AAA471_G05_GBS_N_001_14	Grouper_iridovirus_56418270	32.84	67	45	0	12	78	10	76	3	42.0
2265090997_candidate_division_pSL4_archaeon_SCGC_AAA471_G05_GBS_N_001_14	Neospora_caninum_Liverpool_401412884	35.82	67	43	0	11	77	9	75	3	42.7
2265090997_candidate_division_pSL4_archaeon_SCGC_AAA471_G05_GBS_N_001_14	marine_metagenome_140220135	32.05	78	53	0	1	78	1	78	3	42.0
2265090997_candidate_division_pSL4_archaeon_SCGC_AAA471_G05_GBS_N_001_14	Erythranthe_guttata_604317114	35.71	70	45	0	9	78	44	113	3	42.0
2265090997_candidate_division_pSL4_archaeon_SCGC_AAA471_G05_GBS_N_001_14	Mgut_mgv1a016549m	35.71	70	45	0	9	78	44	113	3	42.0
2265090997_candidate_division_pSL4_archaeon_SCGC_AAA471_G05_GBS_N_001_14	marine_metagenome_140549086	31.75	63	43	0	16	78	1	63	3	42.4
2265090997_candidate_division_pSL4_archaeon_SCGC_AAA471_G05_GBS_N_001_14	6729726	37.31	67	42	0	12	78	10	76	3	41.6
2265090997_candidate_division_pSL4_archaeon_SCGC_AAA471_G05_GBS_N_001_14	marine_metagenome_138774619	30.77	78	54	0	1	78	1	78	4	41.6
2265090997_candidate_division_pSL4_archaeon_SCGC_AAA471_G05_GBS_N_001_14	marine_metagenome_140834649	39.13	69	38	1	9	73	54	122	4	43.5
2265090997_candidate_division_pSL4_archaeon_SCGC_AAA471_G05_GBS_N_001_14	Vitis_vinifera_225452240	33.33	57	38	0	16	72	69	125	4	42.4
2265090997_candidate_division_pSL4_archaeon_SCGC_AAA471_G05_GBS_N_001_14	marine_sediment_metagenome_598763899	34.33	67	44	0	12	78	10	76	4	41.6
2265090997_candidate_division_pSL4_archaeon_SCGC_AAA471_G05_GBS_N_001_14	Sorghum_bicolor_242054875	34.38	64	42	0	11	74	43	106	4	43.5
2265092362_candidate_division_pSL4_archaeon_SCGC_AAA471_J08_GBS_N_001_19	Aigarchaeota_archaeon_SCGC_AAA471G05_519109682	100.00	78	0	0	1	78	1	78	3e-46	153
2265092362_candidate_division_pSL4_archaeon_SCGC_AAA471_J08_GBS_N_001_19	2265092362_candidate_division_pSL4_archaeon_SCGC_AAA471J08_GBSN_001_19	100.00	78	0	0	1	78	1	78	3e-46	153
2265092362_candidate_division_pSL4_archaeon_SCGC_AAA471_J08_GBS_N_001_19	2265090997_candidate_division_pSL4_archaeon_SCGC_AAA471G05_GBSN_001_14	100.00	78	0	0	1	78	1	78	3e-46	153
2265092362_candidate_division_pSL4_archaeon_SCGC_AAA471_J08_GBS_N_001_19	2527529147_candidate_division_pSL4_archaeon_SCGC_AAA471D15_Combined_Assembly_pSL4_2__pSL4	98.72	78	1	0	1	78	1	78	1e-45	152
2265092362_candidate_division_pSL4_archaeon_SCGC_AAA471_J08_GBS_N_001_19	2527525290_candidate_division_pSL4_archaeon_SCGC_AAA471B22_Combined_Assembly_pSL4_1__pSL4	98.72	78	1	0	1	78	1	78	1e-45	152
2265092362_candidate_division_pSL4_archaeon_SCGC_AAA471_J08_GBS_N_001_19	2265094367_candidate_division_pSL4_archaeon_SCGC_AAA471D15_GBSN_001_9	98.72	78	1	0	1	78	1	78	1e-45	152
2265092362_candidate_division_pSL4_archaeon_SCGC_AAA471_J08_GBS_N_001_19	2265090258_candidate_division_pSL4_archaeon_SCGC_AAA471F17_GBSN_001_13	98.72	78	1	0	1	78	1	78	1e-45	152
2265092362_candidate_division_pSL4_archaeon_SCGC_AAA471_J08_GBS_N_001_19	2527530435_candidate_division_pSL4_archaeon_SCGC_AAA471E14_Combined_Assembly_pSL4_3__pSL4	75.64	78	19	0	1	78	1	78	8e-36	127
2265092362_candidate_division_pSL4_archaeon_SCGC_AAA471_J08_GBS_N_001_19	2265088663_candidate_division_pSL4_archaeon_JGI_0000001A7_GBSA_001_112	75.64	78	19	0	1	78	1	78	8e-36	127
2265092362_candidate_division_pSL4_archaeon_SCGC_AAA471_J08_GBS_N_001_19	2265088059_candidate_division_pSL4_archaeon_SCGC_AAA471E14_GBSN_001_10	75.64	78	19	0	1	78	1	78	8e-36	127
2265092362_candidate_division_pSL4_archaeon_SCGC_AAA471_J08_GBS_N_001_19	Candidatus_Caldiarchaeum_subterraneum_526887489	73.08	78	21	0	1	78	1	78	8e-33	119
2265092362_candidate_division_pSL4_archaeon_SCGC_AAA471_J08_GBS_N_001_19	marine_sediment_metagenome_604361154	35.90	78	49	1	1	78	1	77	4e-09	57.8
2265092362_candidate_division_pSL4_archaeon_SCGC_AAA471_J08_GBS_N_001_19	Setaria_italica_514803922	42.62	61	35	0	11	71	71	131	6e-06	51.6
2265092362_candidate_division_pSL4_archaeon_SCGC_AAA471_J08_GBS_N_001_19	Laccaria_bicolor_S238NH82_170109575	32.84	67	45	0	12	78	10	76	7e-05	46.2
2265092362_candidate_division_pSL4_archaeon_SCGC_AAA471_J08_GBS_N_001_19	Dendroctonus_ponderosae_546685684	35.82	67	43	0	12	78	24	90	8e-05	47.4
2265092362_candidate_division_pSL4_archaeon_SCGC_AAA471_J08_GBS_N_001_19	Malus_domestica_657993183	33.33	72	48	0	1	72	63	134	0.0002	47.0
2265092362_candidate_division_pSL4_archaeon_SCGC_AAA471_J08_GBS_N_001_19	Gpro_28769	34.33	67	44	0	12	78	10	76	0.0003	44.7
2265092362_candidate_division_pSL4_archaeon_SCGC_AAA471_J08_GBS_N_001_19	Trichomonas_vaginalis_G3_123477237	33.33	78	52	0	1	78	1	78	0.0004	44.3
2265092362_candidate_division_pSL4_archaeon_SCGC_AAA471_J08_GBS_N_001_19	Tvag_XP_001321787	33.33	78	52	0	1	78	1	78	0.0004	44.3
2265092362_candidate_division_pSL4_archaeon_SCGC_AAA471_J08_GBS_N_001_19	Dendroctonus_ponderosae_478263573	35.82	67	43	0	12	78	24	90	0.0006	46.6
2265092362_candidate_division_pSL4_archaeon_SCGC_AAA471_J08_GBS_N_001_19	Solanum_lycopersicum_460372006	33.33	57	38	0	16	72	69	125	0.0007	44.3
2265092362_candidate_division_pSL4_archaeon_SCGC_AAA471_J08_GBS_N_001_19	Solanum_tuberosum_565381635	33.33	57	38	0	16	72	67	123	0.0008	43.9
2265092362_candidate_division_pSL4_archaeon_SCGC_AAA471_J08_GBS_N_001_19	Trichomonas_vaginalis_G3_123390136	32.79	61	41	0	12	72	10	70	1	43.1
2265092362_candidate_division_pSL4_archaeon_SCGC_AAA471_J08_GBS_N_001_19	Tvag_XP_001299833	32.79	61	41	0	12	72	10	70	1	43.1
2265092362_candidate_division_pSL4_archaeon_SCGC_AAA471_J08_GBS_N_001_19	Rhizopus_delemar_RA_99880_384491388	37.31	67	42	0	12	78	10	76	1	43.1
2265092362_candidate_division_pSL4_archaeon_SCGC_AAA471_J08_GBS_N_001_19	Rory_7595	37.31	67	42	0	12	78	10	76	1	43.1
2265092362_candidate_division_pSL4_archaeon_SCGC_AAA471_J08_GBS_N_001_19	Vitis_vinifera_297735646	31.34	67	46	0	6	72	4	70	1	44.7
2265092362_candidate_division_pSL4_archaeon_SCGC_AAA471_J08_GBS_N_001_19	Erythranthe_guttata_604329436	31.58	57	39	0	16	72	72	128	1	43.5
2265092362_candidate_division_pSL4_archaeon_SCGC_AAA471_J08_GBS_N_001_19	Mgut_mgv1a015477m	31.58	57	39	0	16	72	72	128	1	43.5
2265092362_candidate_division_pSL4_archaeon_SCGC_AAA471_J08_GBS_N_001_19	Exophiala_aquamarina_CBS_119918_656917755	34.33	67	44	0	12	78	10	76	2	42.4
2265092362_candidate_division_pSL4_archaeon_SCGC_AAA471_J08_GBS_N_001_19	Cladophialophora_yegresii_CBS_114405_628299089	34.33	67	44	0	12	78	10	76	2	42.4
2265092362_candidate_division_pSL4_archaeon_SCGC_AAA471_J08_GBS_N_001_19	Solanum_tuberosum_565343023	33.33	57	38	0	16	72	73	129	2	43.1
2265092362_candidate_division_pSL4_archaeon_SCGC_AAA471_J08_GBS_N_001_19	Sorghum_bicolor_242074354	36.07	61	39	0	11	71	75	135	2	44.3
2265092362_candidate_division_pSL4_archaeon_SCGC_AAA471_J08_GBS_N_001_19	Sbic_06g028870	36.07	61	39	0	11	71	75	135	2	44.3
2265092362_candidate_division_pSL4_archaeon_SCGC_AAA471_J08_GBS_N_001_19	Singapore_grouper_iridovirus_56692739	32.84	67	45	0	12	78	10	76	3	42.0
2265092362_candidate_division_pSL4_archaeon_SCGC_AAA471_J08_GBS_N_001_19	Paramecium_tetraurelia_strain_d42_145503723	34.33	67	44	0	12	78	10	76	3	43.9
2265092362_candidate_division_pSL4_archaeon_SCGC_AAA471_J08_GBS_N_001_19	Ptet_A0CI21_A0CI21	34.33	67	44	0	12	78	10	76	3	43.9
2265092362_candidate_division_pSL4_archaeon_SCGC_AAA471_J08_GBS_N_001_19	Mcir_Mucci2_111742	35.82	67	43	0	12	78	10	76	3	42.0
2265092362_candidate_division_pSL4_archaeon_SCGC_AAA471_J08_GBS_N_001_19	Grouper_iridovirus_56418270	32.84	67	45	0	12	78	10	76	3	42.0
2265092362_candidate_division_pSL4_archaeon_SCGC_AAA471_J08_GBS_N_001_19	Neospora_caninum_Liverpool_401412884	35.82	67	43	0	11	77	9	75	3	42.7
2265092362_candidate_division_pSL4_archaeon_SCGC_AAA471_J08_GBS_N_001_19	marine_metagenome_140220135	32.05	78	53	0	1	78	1	78	3	42.0
2265092362_candidate_division_pSL4_archaeon_SCGC_AAA471_J08_GBS_N_001_19	Erythranthe_guttata_604317114	35.71	70	45	0	9	78	44	113	3	42.0
2265092362_candidate_division_pSL4_archaeon_SCGC_AAA471_J08_GBS_N_001_19	Mgut_mgv1a016549m	35.71	70	45	0	9	78	44	113	3	42.0
2265092362_candidate_division_pSL4_archaeon_SCGC_AAA471_J08_GBS_N_001_19	marine_metagenome_140549086	31.75	63	43	0	16	78	1	63	3	42.4
2265092362_candidate_division_pSL4_archaeon_SCGC_AAA471_J08_GBS_N_001_19	6729726	37.31	67	42	0	12	78	10	76	3	41.6
2265092362_candidate_division_pSL4_archaeon_SCGC_AAA471_J08_GBS_N_001_19	marine_metagenome_138774619	30.77	78	54	0	1	78	1	78	4	41.6
2265092362_candidate_division_pSL4_archaeon_SCGC_AAA471_J08_GBS_N_001_19	marine_metagenome_140834649	39.13	69	38	1	9	73	54	122	4	43.5
2265092362_candidate_division_pSL4_archaeon_SCGC_AAA471_J08_GBS_N_001_19	Vitis_vinifera_225452240	33.33	57	38	0	16	72	69	125	4	42.4
2265092362_candidate_division_pSL4_archaeon_SCGC_AAA471_J08_GBS_N_001_19	marine_sediment_metagenome_598763899	34.33	67	44	0	12	78	10	76	4	41.6
2265092362_candidate_division_pSL4_archaeon_SCGC_AAA471_J08_GBS_N_001_19	Sorghum_bicolor_242054875	34.38	64	42	0	11	74	43	106	4	43.5
2265094367_candidate_division_pSL4_archaeon_SCGC_AAA471_D15_GBS_N_001_9	2527529147_candidate_division_pSL4_archaeon_SCGC_AAA471D15_Combined_Assembly_pSL4_2__pSL4	100.00	78	0	0	1	78	1	78	3e-46	153
2265094367_candidate_division_pSL4_archaeon_SCGC_AAA471_D15_GBS_N_001_9	2527525290_candidate_division_pSL4_archaeon_SCGC_AAA471B22_Combined_Assembly_pSL4_1__pSL4	100.00	78	0	0	1	78	1	78	3e-46	153
2265094367_candidate_division_pSL4_archaeon_SCGC_AAA471_D15_GBS_N_001_9	2265094367_candidate_division_pSL4_archaeon_SCGC_AAA471D15_GBSN_001_9	100.00	78	0	0	1	78	1	78	3e-46	153
2265094367_candidate_division_pSL4_archaeon_SCGC_AAA471_D15_GBS_N_001_9	2265090258_candidate_division_pSL4_archaeon_SCGC_AAA471F17_GBSN_001_13	100.00	78	0	0	1	78	1	78	3e-46	153
2265094367_candidate_division_pSL4_archaeon_SCGC_AAA471_D15_GBS_N_001_9	Aigarchaeota_archaeon_SCGC_AAA471G05_519109682	98.72	78	1	0	1	78	1	78	1e-45	152
2265094367_candidate_division_pSL4_archaeon_SCGC_AAA471_D15_GBS_N_001_9	2265092362_candidate_division_pSL4_archaeon_SCGC_AAA471J08_GBSN_001_19	98.72	78	1	0	1	78	1	78	1e-45	152
2265094367_candidate_division_pSL4_archaeon_SCGC_AAA471_D15_GBS_N_001_9	2265090997_candidate_division_pSL4_archaeon_SCGC_AAA471G05_GBSN_001_14	98.72	78	1	0	1	78	1	78	1e-45	152
2265094367_candidate_division_pSL4_archaeon_SCGC_AAA471_D15_GBS_N_001_9	2527530435_candidate_division_pSL4_archaeon_SCGC_AAA471E14_Combined_Assembly_pSL4_3__pSL4	76.92	78	18	0	1	78	1	78	2e-36	128
2265094367_candidate_division_pSL4_archaeon_SCGC_AAA471_D15_GBS_N_001_9	2265088663_candidate_division_pSL4_archaeon_JGI_0000001A7_GBSA_001_112	76.92	78	18	0	1	78	1	78	2e-36	128
2265094367_candidate_division_pSL4_archaeon_SCGC_AAA471_D15_GBS_N_001_9	2265088059_candidate_division_pSL4_archaeon_SCGC_AAA471E14_GBSN_001_10	76.92	78	18	0	1	78	1	78	2e-36	128
2265094367_candidate_division_pSL4_archaeon_SCGC_AAA471_D15_GBS_N_001_9	Candidatus_Caldiarchaeum_subterraneum_526887489	71.79	78	22	0	1	78	1	78	4e-32	117
2265094367_candidate_division_pSL4_archaeon_SCGC_AAA471_D15_GBS_N_001_9	marine_sediment_metagenome_604361154	34.62	78	50	1	1	78	1	77	2e-08	56.2
2265094367_candidate_division_pSL4_archaeon_SCGC_AAA471_D15_GBS_N_001_9	Setaria_italica_514803922	42.62	61	35	0	11	71	71	131	1e-05	50.4
2265094367_candidate_division_pSL4_archaeon_SCGC_AAA471_D15_GBS_N_001_9	Dendroctonus_ponderosae_546685684	35.82	67	43	0	12	78	24	90	0.0001	47.0
2265094367_candidate_division_pSL4_archaeon_SCGC_AAA471_D15_GBS_N_001_9	Laccaria_bicolor_S238NH82_170109575	31.34	67	46	0	12	78	10	76	0.0003	44.7
2265094367_candidate_division_pSL4_archaeon_SCGC_AAA471_D15_GBS_N_001_9	Gpro_28769	34.33	67	44	0	12	78	10	76	0.0003	44.7
2265094367_candidate_division_pSL4_archaeon_SCGC_AAA471_D15_GBS_N_001_9	Malus_domestica_657993183	33.33	72	48	0	1	72	63	134	0.0004	46.2
2265094367_candidate_division_pSL4_archaeon_SCGC_AAA471_D15_GBS_N_001_9	Trichomonas_vaginalis_G3_123477237	33.33	78	52	0	1	78	1	78	0.0007	43.5
2265094367_candidate_division_pSL4_archaeon_SCGC_AAA471_D15_GBS_N_001_9	Tvag_XP_001321787	33.33	78	52	0	1	78	1	78	0.0007	43.5
2265094367_candidate_division_pSL4_archaeon_SCGC_AAA471_D15_GBS_N_001_9	Dendroctonus_ponderosae_478263573	35.82	67	43	0	12	78	24	90	1	46.2
2265094367_candidate_division_pSL4_archaeon_SCGC_AAA471_D15_GBS_N_001_9	Neospora_caninum_Liverpool_401412884	41.82	55	32	0	11	65	9	63	1	43.9
2265094367_candidate_division_pSL4_archaeon_SCGC_AAA471_D15_GBS_N_001_9	Trichomonas_vaginalis_G3_123390136	32.79	61	41	0	12	72	10	70	1	42.7
2265094367_candidate_division_pSL4_archaeon_SCGC_AAA471_D15_GBS_N_001_9	Tvag_XP_001299833	32.79	61	41	0	12	72	10	70	1	42.7
2265094367_candidate_division_pSL4_archaeon_SCGC_AAA471_D15_GBS_N_001_9	Singapore_grouper_iridovirus_56692739	32.84	67	45	0	12	78	10	76	1	42.7
2265094367_candidate_division_pSL4_archaeon_SCGC_AAA471_D15_GBS_N_001_9	Grouper_iridovirus_56418270	32.84	67	45	0	12	78	10	76	1	42.7
2265094367_candidate_division_pSL4_archaeon_SCGC_AAA471_D15_GBS_N_001_9	Paramecium_tetraurelia_strain_d42_145503723	34.33	67	44	0	12	78	10	76	2	44.7
2265094367_candidate_division_pSL4_archaeon_SCGC_AAA471_D15_GBS_N_001_9	Ptet_A0CI21_A0CI21	34.33	67	44	0	12	78	10	76	2	44.7
2265094367_candidate_division_pSL4_archaeon_SCGC_AAA471_D15_GBS_N_001_9	marine_metagenome_140220135	32.05	78	53	0	1	78	1	78	2	42.4
2265094367_candidate_division_pSL4_archaeon_SCGC_AAA471_D15_GBS_N_001_9	Rhizopus_delemar_RA_99880_384491388	37.31	67	42	0	12	78	10	76	2	42.4
2265094367_candidate_division_pSL4_archaeon_SCGC_AAA471_D15_GBS_N_001_9	Rory_7595	37.31	67	42	0	12	78	10	76	2	42.4
2265094367_candidate_division_pSL4_archaeon_SCGC_AAA471_D15_GBS_N_001_9	marine_sediment_metagenome_598763899	34.33	67	44	0	12	78	10	76	2	42.4
2265094367_candidate_division_pSL4_archaeon_SCGC_AAA471_D15_GBS_N_001_9	marine_metagenome_138774619	30.77	78	54	0	1	78	1	78	2	42.0
2265094367_candidate_division_pSL4_archaeon_SCGC_AAA471_D15_GBS_N_001_9	Capitella_teleta_443733407	29.33	75	49	1	3	77	5	75	3	42.0
2265094367_candidate_division_pSL4_archaeon_SCGC_AAA471_D15_GBS_N_001_9	Ctel_120274	29.33	75	49	1	3	77	5	75	3	42.0
2265094367_candidate_division_pSL4_archaeon_SCGC_AAA471_D15_GBS_N_001_9	Moniliophthora_perniciosa_FA553_238567698	39.29	56	34	0	17	72	1	56	3	42.7
2265094367_candidate_division_pSL4_archaeon_SCGC_AAA471_D15_GBS_N_001_9	Paramecium_tetraurelia_strain_d42_145498050	34.33	67	44	0	12	78	86	152	3	42.4
2265094367_candidate_division_pSL4_archaeon_SCGC_AAA471_D15_GBS_N_001_9	Paramecium_tetraurelia_strain_d42_145498050	34.33	67	44	0	12	78	10	76	3	42.4
2265094367_candidate_division_pSL4_archaeon_SCGC_AAA471_D15_GBS_N_001_9	Ptet_A0C9Z9_A0C9Z9	34.33	67	44	0	12	78	86	152	3	42.4
2265094367_candidate_division_pSL4_archaeon_SCGC_AAA471_D15_GBS_N_001_9	Ptet_A0C9Z9_A0C9Z9	34.33	67	44	0	12	78	10	76	3	42.4
2265094367_candidate_division_pSL4_archaeon_SCGC_AAA471_D15_GBS_N_001_9	Cladophialophora_yegresii_CBS_114405_628299089	34.33	67	44	0	12	78	10	76	3	41.6
2265094367_candidate_division_pSL4_archaeon_SCGC_AAA471_D15_GBS_N_001_9	Exophiala_aquamarina_CBS_119918_656917755	34.33	67	44	0	12	78	10	76	3	41.6
2265094367_candidate_division_pSL4_archaeon_SCGC_AAA471_D15_GBS_N_001_9	Paramecium_tetraurelia_strain_d42_145524134	34.33	67	44	0	12	78	59	125	3	43.9
2265094367_candidate_division_pSL4_archaeon_SCGC_AAA471_D15_GBS_N_001_9	Paramecium_tetraurelia_strain_d42_145524134	34.33	67	44	0	12	78	207	273	3	43.9
2265094367_candidate_division_pSL4_archaeon_SCGC_AAA471_D15_GBS_N_001_9	Paramecium_tetraurelia_strain_d42_145524134	35.48	62	40	0	17	78	136	197	13	42.4
2265094367_candidate_division_pSL4_archaeon_SCGC_AAA471_D15_GBS_N_001_9	Ptet_A0DBT3_A0DBT3	34.33	67	44	0	12	78	59	125	3	43.9
2265094367_candidate_division_pSL4_archaeon_SCGC_AAA471_D15_GBS_N_001_9	Ptet_A0DBT3_A0DBT3	34.33	67	44	0	12	78	207	273	3	43.9
2265094367_candidate_division_pSL4_archaeon_SCGC_AAA471_D15_GBS_N_001_9	Ptet_A0DBT3_A0DBT3	35.48	62	40	0	17	78	136	197	13	42.4
2265094367_candidate_division_pSL4_archaeon_SCGC_AAA471_D15_GBS_N_001_9	Toxoplasma_gondii_ME49_237835389	40.00	55	33	0	11	65	9	63	4	42.4
2265094367_candidate_division_pSL4_archaeon_SCGC_AAA471_D15_GBS_N_001_9	Tgon_XP_002366992	40.00	55	33	0	11	65	9	63	4	42.4
2265094367_candidate_division_pSL4_archaeon_SCGC_AAA471_D15_GBS_N_001_9	Cercomonas_agilis_58414957	34.33	67	44	0	12	78	10	76	4	41.6
2265120433_candidate_division_YNPFFA_archaeon_SCGC_AAA471_L13_GBS_N_001_22	candidate_division_YNPFFA_516977482	100.00	104	0	0	1	104	1	104	6e-62	195
2265120433_candidate_division_YNPFFA_archaeon_SCGC_AAA471_L13_GBS_N_001_22	2527531181_candidate_division_YNPFFA_archaeon_SCGC_AAA471B05_Combined_Assembly_YNPFFA_1__YNPFFA	100.00	104	0	0	1	104	1	104	6e-62	195
2265120433_candidate_division_YNPFFA_archaeon_SCGC_AAA471_L13_GBS_N_001_22	2265121746_candidate_division_YNPFFA_archaeon_SCGC_AAA471L14_GBSN_001_23	100.00	104	0	0	1	104	1	104	6e-62	195
2265120433_candidate_division_YNPFFA_archaeon_SCGC_AAA471_L13_GBS_N_001_22	2265120433_candidate_division_YNPFFA_archaeon_SCGC_AAA471L13_GBSN_001_22	100.00	104	0	0	1	104	1	104	6e-62	195
2265120433_candidate_division_YNPFFA_archaeon_SCGC_AAA471_L13_GBS_N_001_22	2264870547_candidate_division_YNPFFA_archaeon_SCGC_AAA471C03_GBSN_001_6	100.00	104	0	0	1	104	1	104	6e-62	195
2265120433_candidate_division_YNPFFA_archaeon_SCGC_AAA471_L13_GBS_N_001_22	2264869402_candidate_division_YNPFFA_archaeon_SCGC_AAA471B23_GBSN_001_5	100.00	104	0	0	1	104	1	104	6e-62	195
2265120433_candidate_division_YNPFFA_archaeon_SCGC_AAA471_L13_GBS_N_001_22	2264869028_candidate_division_YNPFFA_archaeon_SCGC_AAA471B05_GBSN_001_2	100.00	104	0	0	1	104	1	104	6e-62	195
2265120433_candidate_division_YNPFFA_archaeon_SCGC_AAA471_L13_GBS_N_001_22	2264867171_candidate_division_YNPFFA_archaeon_SCGC_AAA471O08_GBSN_001_29	100.00	104	0	0	1	104	1	104	6e-62	195
2265120433_candidate_division_YNPFFA_archaeon_SCGC_AAA471_L13_GBS_N_001_22	Coccomyxa_subellipsoidea_C169_545367771	25.00	64	46	1	26	89	9	70	27	40.8
2265120433_candidate_division_YNPFFA_archaeon_SCGC_AAA471_L13_GBS_N_001_22	Drosophila_pseudoobscura_pseudoobscura_125775113	23.88	67	51	0	25	91	10	76	54	40.8
2265120433_candidate_division_YNPFFA_archaeon_SCGC_AAA471_L13_GBS_N_001_22	Drosophila_persimilis_195144934	23.88	67	51	0	25	91	10	76	66	40.8
2265120433_candidate_division_YNPFFA_archaeon_SCGC_AAA471_L13_GBS_N_001_22	Eucalyptus_grandis_629094314	32.81	64	43	0	21	84	249	312	0.44	38.1
2265120433_candidate_division_YNPFFA_archaeon_SCGC_AAA471_L13_GBS_N_001_22	marine_sediment_metagenome_595051480	36.73	49	30	1	30	78	23	70	0.58	36.2
2265120433_candidate_division_YNPFFA_archaeon_SCGC_AAA471_L13_GBS_N_001_22	marine_sediment_metagenome_594825239	36.73	49	30	1	30	78	20	67	0.62	35.8
2265120433_candidate_division_YNPFFA_archaeon_SCGC_AAA471_L13_GBS_N_001_22	Saccharomyces_kudriavzevii_IFO_1802_401840717	26.39	72	51	1	21	92	7	76	1.3	37.0
2265120433_candidate_division_YNPFFA_archaeon_SCGC_AAA471_L13_GBS_N_001_22	Saccharomyces_cerevisiae_x_Saccharomyces_kudriavzevii_VIN7_365761179	26.39	72	51	1	21	92	7	76	1.3	37.0
2265120433_candidate_division_YNPFFA_archaeon_SCGC_AAA471_L13_GBS_N_001_22	Cricetulus_griseus_537256752	31.11	90	50	5	9	93	2055	2137	1.4	37.0
2265120433_candidate_division_YNPFFA_archaeon_SCGC_AAA471_L13_GBS_N_001_22	Albugo_laibachii_Nc14_325180981	33.90	59	37	1	26	84	68	124	1.8	36.6
2265120433_candidate_division_YNPFFA_archaeon_SCGC_AAA471_L13_GBS_N_001_22	Populus_trichocarpa_566165718	29.21	89	58	3	5	90	231	317	1.8	36.6
2265120433_candidate_division_YNPFFA_archaeon_SCGC_AAA471_L13_GBS_N_001_22	Albugo_laibachii_Nc14_325180980	33.90	59	37	1	26	84	78	134	1.8	36.6
2265120433_candidate_division_YNPFFA_archaeon_SCGC_AAA471_L13_GBS_N_001_22	Albugo_laibachii_Nc14_325180982	33.90	59	37	1	26	84	84	140	1.8	36.6
2265120433_candidate_division_YNPFFA_archaeon_SCGC_AAA471_L13_GBS_N_001_22	Tetrapisispora_blattae_CBS_6284_444315840	28.77	73	50	1	21	93	7	77	2.3	36.2
2265120433_candidate_division_YNPFFA_archaeon_SCGC_AAA471_L13_GBS_N_001_22	Reticulomyxa_filosa_569401745	28.07	57	41	0	30	86	23	79	2.5	34.7
2265120433_candidate_division_YNPFFA_archaeon_SCGC_AAA471_L13_GBS_N_001_22	Rfil_33590_1c	28.07	57	41	0	30	86	23	79	2.5	34.7
2265120433_candidate_division_YNPFFA_archaeon_SCGC_AAA471_L13_GBS_N_001_22	Phytomonas_sp_isolate_Hart1_594148461	27.27	66	44	1	26	91	11	72	2.7	35.8
2265120433_candidate_division_YNPFFA_archaeon_SCGC_AAA471_L13_GBS_N_001_22	marine_sediment_metagenome_604289766	33.33	51	33	1	30	80	20	69	2.7	34.3
2265120433_candidate_division_YNPFFA_archaeon_SCGC_AAA471_L13_GBS_N_001_22	Trichomonas_vaginalis_G3_154415025	28.95	76	44	2	28	96	14	86	2.8	35.8
2265120433_candidate_division_YNPFFA_archaeon_SCGC_AAA471_L13_GBS_N_001_22	Tvag_XP_001580538	28.95	76	44	2	28	96	14	86	2.8	35.8
2265120433_candidate_division_YNPFFA_archaeon_SCGC_AAA471_L13_GBS_N_001_22	Cricetulus_griseus_625292181	31.11	90	50	5	9	93	2547	2629	2.9	36.2
2265120433_candidate_division_YNPFFA_archaeon_SCGC_AAA471_L13_GBS_N_001_22	Trichophyton_rubrum_CBS_118892_327299230	28.00	75	49	2	15	86	9	81	3.2	35.0
2265120433_candidate_division_YNPFFA_archaeon_SCGC_AAA471_L13_GBS_N_001_22	Arthroderma_benhamiae_CBS_112371_302495735	28.00	75	49	2	15	86	9	81	3.2	35.0
2265120433_candidate_division_YNPFFA_archaeon_SCGC_AAA471_L13_GBS_N_001_22	Trichophyton_rubrum_MR850_607878772	28.00	75	49	2	15	86	9	81	3.2	35.0
2265120433_candidate_division_YNPFFA_archaeon_SCGC_AAA471_L13_GBS_N_001_22	Paramecium_tetraurelia_strain_d42_145499454	30.77	65	39	2	30	92	15	75	3.3	35.8
2265120433_candidate_division_YNPFFA_archaeon_SCGC_AAA471_L13_GBS_N_001_22	Ptet_A0CBZ8_A0CBZ8	30.77	65	39	2	30	92	15	75	3.3	35.8
2265120433_candidate_division_YNPFFA_archaeon_SCGC_AAA471_L13_GBS_N_001_22	Saccharomyces_arboricola_H6_401626135	25.00	72	52	1	21	92	7	76	3.4	35.8
2265120433_candidate_division_YNPFFA_archaeon_SCGC_AAA471_L13_GBS_N_001_22	Cricetulus_griseus_354499561	31.11	90	50	5	9	93	2561	2643	3.5	35.8
2265120433_candidate_division_YNPFFA_archaeon_SCGC_AAA471_L13_GBS_N_001_22	Saccharomyces_cerevisiae_4261672	26.39	72	51	1	21	92	7	76	3.7	35.4
2265120433_candidate_division_YNPFFA_archaeon_SCGC_AAA471_L13_GBS_N_001_22	Saccharomyces_cerevisiae_S288c_398364251	26.39	72	51	1	21	92	7	76	3.7	35.4
2265120433_candidate_division_YNPFFA_archaeon_SCGC_AAA471_L13_GBS_N_001_22	Saccharomyces_cerevisiae_JAY291_256273801	26.39	72	51	1	21	92	7	76	3.7	35.4
2265120433_candidate_division_YNPFFA_archaeon_SCGC_AAA471_L13_GBS_N_001_22	Scer_SCRT_04434	26.39	72	51	1	21	92	7	76	3.7	35.4
2265120433_candidate_division_YNPFFA_archaeon_SCGC_AAA471_L13_GBS_N_001_22	Saccharomyces_cerevisiae_FostersB_323305178	26.39	72	51	1	21	92	7	76	3.7	35.4
2265120433_candidate_division_YNPFFA_archaeon_SCGC_AAA471_L13_GBS_N_001_22	Saccharomyces_cerevisiae_EC1118_259145863	26.39	72	51	1	21	92	7	76	3.7	35.4
2265120433_candidate_division_YNPFFA_archaeon_SCGC_AAA471_L13_GBS_N_001_22	Tetrahymena_thermophila_146161955	31.88	69	43	3	30	96	16	82	4.0	35.4
2265120433_candidate_division_YNPFFA_archaeon_SCGC_AAA471_L13_GBS_N_001_22	Tthe_XP_001008308	31.88	69	43	3	30	96	16	82	4.0	35.4
2265120433_candidate_division_YNPFFA_archaeon_SCGC_AAA471_L13_GBS_N_001_22	Leishmania_braziliensis_MHOMBR75M2904_154333886	20.34	59	47	0	34	92	20	78	4.1	35.4
2265120433_candidate_division_YNPFFA_archaeon_SCGC_AAA471_L13_GBS_N_001_22	Aspergillus_clavatus_NRRL_1_121716260	28.74	87	54	2	14	97	660	741	5.4	35.4
2265120433_candidate_division_YNPFFA_archaeon_SCGC_AAA471_L13_GBS_N_001_22	Ancylostoma_ceylanicum_597832926	25.00	64	48	0	29	92	28	91	5.6	35.0
2265120433_candidate_division_YNPFFA_archaeon_SCGC_AAA471_L13_GBS_N_001_22	Anaerococcus_lactolyticus_490965866	32.31	65	43	1	6	69	22	86	6.0	34.7
2265120433_candidate_division_YNPFFA_archaeon_SCGC_AAA471_L13_GBS_N_001_22	marine_metagenome_139917366	33.33	66	43	1	5	70	100	164	6.2	34.7
2265120433_candidate_division_YNPFFA_archaeon_SCGC_AAA471_L13_GBS_N_001_22	Strongylocentrotus_purpuratus_390367531	27.69	65	45	1	29	93	28	90	6.5	35.0
2265121746_candidate_division_YNPFFA_archaeon_SCGC_AAA471_L14_GBS_N_001_23	candidate_division_YNPFFA_516977482	100.00	104	0	0	1	104	1	104	6e-62	195
2265121746_candidate_division_YNPFFA_archaeon_SCGC_AAA471_L14_GBS_N_001_23	2527531181_candidate_division_YNPFFA_archaeon_SCGC_AAA471B05_Combined_Assembly_YNPFFA_1__YNPFFA	100.00	104	0	0	1	104	1	104	6e-62	195
2265121746_candidate_division_YNPFFA_archaeon_SCGC_AAA471_L14_GBS_N_001_23	2265121746_candidate_division_YNPFFA_archaeon_SCGC_AAA471L14_GBSN_001_23	100.00	104	0	0	1	104	1	104	6e-62	195
2265121746_candidate_division_YNPFFA_archaeon_SCGC_AAA471_L14_GBS_N_001_23	2265120433_candidate_division_YNPFFA_archaeon_SCGC_AAA471L13_GBSN_001_22	100.00	104	0	0	1	104	1	104	6e-62	195
2265121746_candidate_division_YNPFFA_archaeon_SCGC_AAA471_L14_GBS_N_001_23	2264870547_candidate_division_YNPFFA_archaeon_SCGC_AAA471C03_GBSN_001_6	100.00	104	0	0	1	104	1	104	6e-62	195
2265121746_candidate_division_YNPFFA_archaeon_SCGC_AAA471_L14_GBS_N_001_23	2264869402_candidate_division_YNPFFA_archaeon_SCGC_AAA471B23_GBSN_001_5	100.00	104	0	0	1	104	1	104	6e-62	195
2265121746_candidate_division_YNPFFA_archaeon_SCGC_AAA471_L14_GBS_N_001_23	2264869028_candidate_division_YNPFFA_archaeon_SCGC_AAA471B05_GBSN_001_2	100.00	104	0	0	1	104	1	104	6e-62	195
2265121746_candidate_division_YNPFFA_archaeon_SCGC_AAA471_L14_GBS_N_001_23	2264867171_candidate_division_YNPFFA_archaeon_SCGC_AAA471O08_GBSN_001_29	100.00	104	0	0	1	104	1	104	6e-62	195
2265121746_candidate_division_YNPFFA_archaeon_SCGC_AAA471_L14_GBS_N_001_23	Coccomyxa_subellipsoidea_C169_545367771	25.00	64	46	1	26	89	9	70	27	40.8
2265121746_candidate_division_YNPFFA_archaeon_SCGC_AAA471_L14_GBS_N_001_23	Drosophila_pseudoobscura_pseudoobscura_125775113	23.88	67	51	0	25	91	10	76	54	40.8
2265121746_candidate_division_YNPFFA_archaeon_SCGC_AAA471_L14_GBS_N_001_23	Drosophila_persimilis_195144934	23.88	67	51	0	25	91	10	76	66	40.8
2265121746_candidate_division_YNPFFA_archaeon_SCGC_AAA471_L14_GBS_N_001_23	Eucalyptus_grandis_629094314	32.81	64	43	0	21	84	249	312	0.44	38.1
2265121746_candidate_division_YNPFFA_archaeon_SCGC_AAA471_L14_GBS_N_001_23	marine_sediment_metagenome_595051480	36.73	49	30	1	30	78	23	70	0.58	36.2
2265121746_candidate_division_YNPFFA_archaeon_SCGC_AAA471_L14_GBS_N_001_23	marine_sediment_metagenome_594825239	36.73	49	30	1	30	78	20	67	0.62	35.8
2265121746_candidate_division_YNPFFA_archaeon_SCGC_AAA471_L14_GBS_N_001_23	Saccharomyces_kudriavzevii_IFO_1802_401840717	26.39	72	51	1	21	92	7	76	1.3	37.0
2265121746_candidate_division_YNPFFA_archaeon_SCGC_AAA471_L14_GBS_N_001_23	Saccharomyces_cerevisiae_x_Saccharomyces_kudriavzevii_VIN7_365761179	26.39	72	51	1	21	92	7	76	1.3	37.0
2265121746_candidate_division_YNPFFA_archaeon_SCGC_AAA471_L14_GBS_N_001_23	Cricetulus_griseus_537256752	31.11	90	50	5	9	93	2055	2137	1.4	37.0
2265121746_candidate_division_YNPFFA_archaeon_SCGC_AAA471_L14_GBS_N_001_23	Albugo_laibachii_Nc14_325180981	33.90	59	37	1	26	84	68	124	1.8	36.6
2265121746_candidate_division_YNPFFA_archaeon_SCGC_AAA471_L14_GBS_N_001_23	Populus_trichocarpa_566165718	29.21	89	58	3	5	90	231	317	1.8	36.6
2265121746_candidate_division_YNPFFA_archaeon_SCGC_AAA471_L14_GBS_N_001_23	Albugo_laibachii_Nc14_325180980	33.90	59	37	1	26	84	78	134	1.8	36.6
2265121746_candidate_division_YNPFFA_archaeon_SCGC_AAA471_L14_GBS_N_001_23	Albugo_laibachii_Nc14_325180982	33.90	59	37	1	26	84	84	140	1.8	36.6
2265121746_candidate_division_YNPFFA_archaeon_SCGC_AAA471_L14_GBS_N_001_23	Tetrapisispora_blattae_CBS_6284_444315840	28.77	73	50	1	21	93	7	77	2.3	36.2
2265121746_candidate_division_YNPFFA_archaeon_SCGC_AAA471_L14_GBS_N_001_23	Reticulomyxa_filosa_569401745	28.07	57	41	0	30	86	23	79	2.5	34.7
2265121746_candidate_division_YNPFFA_archaeon_SCGC_AAA471_L14_GBS_N_001_23	Rfil_33590_1c	28.07	57	41	0	30	86	23	79	2.5	34.7
2265121746_candidate_division_YNPFFA_archaeon_SCGC_AAA471_L14_GBS_N_001_23	Phytomonas_sp_isolate_Hart1_594148461	27.27	66	44	1	26	91	11	72	2.7	35.8
2265121746_candidate_division_YNPFFA_archaeon_SCGC_AAA471_L14_GBS_N_001_23	marine_sediment_metagenome_604289766	33.33	51	33	1	30	80	20	69	2.7	34.3
2265121746_candidate_division_YNPFFA_archaeon_SCGC_AAA471_L14_GBS_N_001_23	Trichomonas_vaginalis_G3_154415025	28.95	76	44	2	28	96	14	86	2.8	35.8
2265121746_candidate_division_YNPFFA_archaeon_SCGC_AAA471_L14_GBS_N_001_23	Tvag_XP_001580538	28.95	76	44	2	28	96	14	86	2.8	35.8
2265121746_candidate_division_YNPFFA_archaeon_SCGC_AAA471_L14_GBS_N_001_23	Cricetulus_griseus_625292181	31.11	90	50	5	9	93	2547	2629	2.9	36.2
2265121746_candidate_division_YNPFFA_archaeon_SCGC_AAA471_L14_GBS_N_001_23	Trichophyton_rubrum_CBS_118892_327299230	28.00	75	49	2	15	86	9	81	3.2	35.0
2265121746_candidate_division_YNPFFA_archaeon_SCGC_AAA471_L14_GBS_N_001_23	Arthroderma_benhamiae_CBS_112371_302495735	28.00	75	49	2	15	86	9	81	3.2	35.0
2265121746_candidate_division_YNPFFA_archaeon_SCGC_AAA471_L14_GBS_N_001_23	Trichophyton_rubrum_MR850_607878772	28.00	75	49	2	15	86	9	81	3.2	35.0
2265121746_candidate_division_YNPFFA_archaeon_SCGC_AAA471_L14_GBS_N_001_23	Paramecium_tetraurelia_strain_d42_145499454	30.77	65	39	2	30	92	15	75	3.3	35.8
2265121746_candidate_division_YNPFFA_archaeon_SCGC_AAA471_L14_GBS_N_001_23	Ptet_A0CBZ8_A0CBZ8	30.77	65	39	2	30	92	15	75	3.3	35.8
2265121746_candidate_division_YNPFFA_archaeon_SCGC_AAA471_L14_GBS_N_001_23	Saccharomyces_arboricola_H6_401626135	25.00	72	52	1	21	92	7	76	3.4	35.8
2265121746_candidate_division_YNPFFA_archaeon_SCGC_AAA471_L14_GBS_N_001_23	Cricetulus_griseus_354499561	31.11	90	50	5	9	93	2561	2643	3.5	35.8
2265121746_candidate_division_YNPFFA_archaeon_SCGC_AAA471_L14_GBS_N_001_23	Saccharomyces_cerevisiae_4261672	26.39	72	51	1	21	92	7	76	3.7	35.4
2265121746_candidate_division_YNPFFA_archaeon_SCGC_AAA471_L14_GBS_N_001_23	Saccharomyces_cerevisiae_S288c_398364251	26.39	72	51	1	21	92	7	76	3.7	35.4
2265121746_candidate_division_YNPFFA_archaeon_SCGC_AAA471_L14_GBS_N_001_23	Saccharomyces_cerevisiae_JAY291_256273801	26.39	72	51	1	21	92	7	76	3.7	35.4
2265121746_candidate_division_YNPFFA_archaeon_SCGC_AAA471_L14_GBS_N_001_23	Scer_SCRT_04434	26.39	72	51	1	21	92	7	76	3.7	35.4
2265121746_candidate_division_YNPFFA_archaeon_SCGC_AAA471_L14_GBS_N_001_23	Saccharomyces_cerevisiae_FostersB_323305178	26.39	72	51	1	21	92	7	76	3.7	35.4
2265121746_candidate_division_YNPFFA_archaeon_SCGC_AAA471_L14_GBS_N_001_23	Saccharomyces_cerevisiae_EC1118_259145863	26.39	72	51	1	21	92	7	76	3.7	35.4
2265121746_candidate_division_YNPFFA_archaeon_SCGC_AAA471_L14_GBS_N_001_23	Tetrahymena_thermophila_146161955	31.88	69	43	3	30	96	16	82	4.0	35.4
2265121746_candidate_division_YNPFFA_archaeon_SCGC_AAA471_L14_GBS_N_001_23	Tthe_XP_001008308	31.88	69	43	3	30	96	16	82	4.0	35.4
2265121746_candidate_division_YNPFFA_archaeon_SCGC_AAA471_L14_GBS_N_001_23	Leishmania_braziliensis_MHOMBR75M2904_154333886	20.34	59	47	0	34	92	20	78	4.1	35.4
2265121746_candidate_division_YNPFFA_archaeon_SCGC_AAA471_L14_GBS_N_001_23	Aspergillus_clavatus_NRRL_1_121716260	28.74	87	54	2	14	97	660	741	5.4	35.4
2265121746_candidate_division_YNPFFA_archaeon_SCGC_AAA471_L14_GBS_N_001_23	Ancylostoma_ceylanicum_597832926	25.00	64	48	0	29	92	28	91	5.6	35.0
2265121746_candidate_division_YNPFFA_archaeon_SCGC_AAA471_L14_GBS_N_001_23	Anaerococcus_lactolyticus_490965866	32.31	65	43	1	6	69	22	86	6.0	34.7
2265121746_candidate_division_YNPFFA_archaeon_SCGC_AAA471_L14_GBS_N_001_23	marine_metagenome_139917366	33.33	66	43	1	5	70	100	164	6.2	34.7
2265121746_candidate_division_YNPFFA_archaeon_SCGC_AAA471_L14_GBS_N_001_23	Strongylocentrotus_purpuratus_390367531	27.69	65	45	1	29	93	28	90	6.5	35.0
2527525290_candidate_division_pSL4_archaeon_SCGC_AAA471_B22_Combined_Assembly_pSL4_1_pSL4	2527529147_candidate_division_pSL4_archaeon_SCGC_AAA471D15_Combined_Assembly_pSL4_2__pSL4	100.00	78	0	0	1	78	1	78	3e-46	153
2527525290_candidate_division_pSL4_archaeon_SCGC_AAA471_B22_Combined_Assembly_pSL4_1_pSL4	2527525290_candidate_division_pSL4_archaeon_SCGC_AAA471B22_Combined_Assembly_pSL4_1__pSL4	100.00	78	0	0	1	78	1	78	3e-46	153
2527525290_candidate_division_pSL4_archaeon_SCGC_AAA471_B22_Combined_Assembly_pSL4_1_pSL4	2265094367_candidate_division_pSL4_archaeon_SCGC_AAA471D15_GBSN_001_9	100.00	78	0	0	1	78	1	78	3e-46	153
2527525290_candidate_division_pSL4_archaeon_SCGC_AAA471_B22_Combined_Assembly_pSL4_1_pSL4	2265090258_candidate_division_pSL4_archaeon_SCGC_AAA471F17_GBSN_001_13	100.00	78	0	0	1	78	1	78	3e-46	153
2527525290_candidate_division_pSL4_archaeon_SCGC_AAA471_B22_Combined_Assembly_pSL4_1_pSL4	Aigarchaeota_archaeon_SCGC_AAA471G05_519109682	98.72	78	1	0	1	78	1	78	1e-45	152
2527525290_candidate_division_pSL4_archaeon_SCGC_AAA471_B22_Combined_Assembly_pSL4_1_pSL4	2265092362_candidate_division_pSL4_archaeon_SCGC_AAA471J08_GBSN_001_19	98.72	78	1	0	1	78	1	78	1e-45	152
2527525290_candidate_division_pSL4_archaeon_SCGC_AAA471_B22_Combined_Assembly_pSL4_1_pSL4	2265090997_candidate_division_pSL4_archaeon_SCGC_AAA471G05_GBSN_001_14	98.72	78	1	0	1	78	1	78	1e-45	152
2527525290_candidate_division_pSL4_archaeon_SCGC_AAA471_B22_Combined_Assembly_pSL4_1_pSL4	2527530435_candidate_division_pSL4_archaeon_SCGC_AAA471E14_Combined_Assembly_pSL4_3__pSL4	76.92	78	18	0	1	78	1	78	2e-36	128
2527525290_candidate_division_pSL4_archaeon_SCGC_AAA471_B22_Combined_Assembly_pSL4_1_pSL4	2265088663_candidate_division_pSL4_archaeon_JGI_0000001A7_GBSA_001_112	76.92	78	18	0	1	78	1	78	2e-36	128
2527525290_candidate_division_pSL4_archaeon_SCGC_AAA471_B22_Combined_Assembly_pSL4_1_pSL4	2265088059_candidate_division_pSL4_archaeon_SCGC_AAA471E14_GBSN_001_10	76.92	78	18	0	1	78	1	78	2e-36	128
2527525290_candidate_division_pSL4_archaeon_SCGC_AAA471_B22_Combined_Assembly_pSL4_1_pSL4	Candidatus_Caldiarchaeum_subterraneum_526887489	71.79	78	22	0	1	78	1	78	4e-32	117
2527525290_candidate_division_pSL4_archaeon_SCGC_AAA471_B22_Combined_Assembly_pSL4_1_pSL4	marine_sediment_metagenome_604361154	34.62	78	50	1	1	78	1	77	2e-08	56.2
2527525290_candidate_division_pSL4_archaeon_SCGC_AAA471_B22_Combined_Assembly_pSL4_1_pSL4	Setaria_italica_514803922	42.62	61	35	0	11	71	71	131	1e-05	50.4
2527525290_candidate_division_pSL4_archaeon_SCGC_AAA471_B22_Combined_Assembly_pSL4_1_pSL4	Dendroctonus_ponderosae_546685684	35.82	67	43	0	12	78	24	90	0.0001	47.0
2527525290_candidate_division_pSL4_archaeon_SCGC_AAA471_B22_Combined_Assembly_pSL4_1_pSL4	Laccaria_bicolor_S238NH82_170109575	31.34	67	46	0	12	78	10	76	0.0003	44.7
2527525290_candidate_division_pSL4_archaeon_SCGC_AAA471_B22_Combined_Assembly_pSL4_1_pSL4	Gpro_28769	34.33	67	44	0	12	78	10	76	0.0003	44.7
2527525290_candidate_division_pSL4_archaeon_SCGC_AAA471_B22_Combined_Assembly_pSL4_1_pSL4	Malus_domestica_657993183	33.33	72	48	0	1	72	63	134	0.0004	46.2
2527525290_candidate_division_pSL4_archaeon_SCGC_AAA471_B22_Combined_Assembly_pSL4_1_pSL4	Trichomonas_vaginalis_G3_123477237	33.33	78	52	0	1	78	1	78	0.0007	43.5
2527525290_candidate_division_pSL4_archaeon_SCGC_AAA471_B22_Combined_Assembly_pSL4_1_pSL4	Tvag_XP_001321787	33.33	78	52	0	1	78	1	78	0.0007	43.5
2527525290_candidate_division_pSL4_archaeon_SCGC_AAA471_B22_Combined_Assembly_pSL4_1_pSL4	Dendroctonus_ponderosae_478263573	35.82	67	43	0	12	78	24	90	1	46.2
2527525290_candidate_division_pSL4_archaeon_SCGC_AAA471_B22_Combined_Assembly_pSL4_1_pSL4	Neospora_caninum_Liverpool_401412884	41.82	55	32	0	11	65	9	63	1	43.9
2527525290_candidate_division_pSL4_archaeon_SCGC_AAA471_B22_Combined_Assembly_pSL4_1_pSL4	Trichomonas_vaginalis_G3_123390136	32.79	61	41	0	12	72	10	70	1	42.7
2527525290_candidate_division_pSL4_archaeon_SCGC_AAA471_B22_Combined_Assembly_pSL4_1_pSL4	Tvag_XP_001299833	32.79	61	41	0	12	72	10	70	1	42.7
2527525290_candidate_division_pSL4_archaeon_SCGC_AAA471_B22_Combined_Assembly_pSL4_1_pSL4	Singapore_grouper_iridovirus_56692739	32.84	67	45	0	12	78	10	76	1	42.7
2527525290_candidate_division_pSL4_archaeon_SCGC_AAA471_B22_Combined_Assembly_pSL4_1_pSL4	Grouper_iridovirus_56418270	32.84	67	45	0	12	78	10	76	1	42.7
2527525290_candidate_division_pSL4_archaeon_SCGC_AAA471_B22_Combined_Assembly_pSL4_1_pSL4	Paramecium_tetraurelia_strain_d42_145503723	34.33	67	44	0	12	78	10	76	2	44.7
2527525290_candidate_division_pSL4_archaeon_SCGC_AAA471_B22_Combined_Assembly_pSL4_1_pSL4	Ptet_A0CI21_A0CI21	34.33	67	44	0	12	78	10	76	2	44.7
2527525290_candidate_division_pSL4_archaeon_SCGC_AAA471_B22_Combined_Assembly_pSL4_1_pSL4	marine_metagenome_140220135	32.05	78	53	0	1	78	1	78	2	42.4
2527525290_candidate_division_pSL4_archaeon_SCGC_AAA471_B22_Combined_Assembly_pSL4_1_pSL4	Rhizopus_delemar_RA_99880_384491388	37.31	67	42	0	12	78	10	76	2	42.4
2527525290_candidate_division_pSL4_archaeon_SCGC_AAA471_B22_Combined_Assembly_pSL4_1_pSL4	Rory_7595	37.31	67	42	0	12	78	10	76	2	42.4
2527525290_candidate_division_pSL4_archaeon_SCGC_AAA471_B22_Combined_Assembly_pSL4_1_pSL4	marine_sediment_metagenome_598763899	34.33	67	44	0	12	78	10	76	2	42.4
2527525290_candidate_division_pSL4_archaeon_SCGC_AAA471_B22_Combined_Assembly_pSL4_1_pSL4	marine_metagenome_138774619	30.77	78	54	0	1	78	1	78	2	42.0
2527525290_candidate_division_pSL4_archaeon_SCGC_AAA471_B22_Combined_Assembly_pSL4_1_pSL4	Capitella_teleta_443733407	29.33	75	49	1	3	77	5	75	3	42.0
2527525290_candidate_division_pSL4_archaeon_SCGC_AAA471_B22_Combined_Assembly_pSL4_1_pSL4	Ctel_120274	29.33	75	49	1	3	77	5	75	3	42.0
2527525290_candidate_division_pSL4_archaeon_SCGC_AAA471_B22_Combined_Assembly_pSL4_1_pSL4	Moniliophthora_perniciosa_FA553_238567698	39.29	56	34	0	17	72	1	56	3	42.7
2527525290_candidate_division_pSL4_archaeon_SCGC_AAA471_B22_Combined_Assembly_pSL4_1_pSL4	Paramecium_tetraurelia_strain_d42_145498050	34.33	67	44	0	12	78	86	152	3	42.4
2527525290_candidate_division_pSL4_archaeon_SCGC_AAA471_B22_Combined_Assembly_pSL4_1_pSL4	Paramecium_tetraurelia_strain_d42_145498050	34.33	67	44	0	12	78	10	76	3	42.4
2527525290_candidate_division_pSL4_archaeon_SCGC_AAA471_B22_Combined_Assembly_pSL4_1_pSL4	Ptet_A0C9Z9_A0C9Z9	34.33	67	44	0	12	78	86	152	3	42.4
2527525290_candidate_division_pSL4_archaeon_SCGC_AAA471_B22_Combined_Assembly_pSL4_1_pSL4	Ptet_A0C9Z9_A0C9Z9	34.33	67	44	0	12	78	10	76	3	42.4
2527525290_candidate_division_pSL4_archaeon_SCGC_AAA471_B22_Combined_Assembly_pSL4_1_pSL4	Cladophialophora_yegresii_CBS_114405_628299089	34.33	67	44	0	12	78	10	76	3	41.6
2527525290_candidate_division_pSL4_archaeon_SCGC_AAA471_B22_Combined_Assembly_pSL4_1_pSL4	Exophiala_aquamarina_CBS_119918_656917755	34.33	67	44	0	12	78	10	76	3	41.6
2527525290_candidate_division_pSL4_archaeon_SCGC_AAA471_B22_Combined_Assembly_pSL4_1_pSL4	Paramecium_tetraurelia_strain_d42_145524134	34.33	67	44	0	12	78	59	125	3	43.9
2527525290_candidate_division_pSL4_archaeon_SCGC_AAA471_B22_Combined_Assembly_pSL4_1_pSL4	Paramecium_tetraurelia_strain_d42_145524134	34.33	67	44	0	12	78	207	273	3	43.9
2527525290_candidate_division_pSL4_archaeon_SCGC_AAA471_B22_Combined_Assembly_pSL4_1_pSL4	Paramecium_tetraurelia_strain_d42_145524134	35.48	62	40	0	17	78	136	197	13	42.4
2527525290_candidate_division_pSL4_archaeon_SCGC_AAA471_B22_Combined_Assembly_pSL4_1_pSL4	Ptet_A0DBT3_A0DBT3	34.33	67	44	0	12	78	59	125	3	43.9
2527525290_candidate_division_pSL4_archaeon_SCGC_AAA471_B22_Combined_Assembly_pSL4_1_pSL4	Ptet_A0DBT3_A0DBT3	34.33	67	44	0	12	78	207	273	3	43.9
2527525290_candidate_division_pSL4_archaeon_SCGC_AAA471_B22_Combined_Assembly_pSL4_1_pSL4	Ptet_A0DBT3_A0DBT3	35.48	62	40	0	17	78	136	197	13	42.4
2527525290_candidate_division_pSL4_archaeon_SCGC_AAA471_B22_Combined_Assembly_pSL4_1_pSL4	Toxoplasma_gondii_ME49_237835389	40.00	55	33	0	11	65	9	63	4	42.4
2527525290_candidate_division_pSL4_archaeon_SCGC_AAA471_B22_Combined_Assembly_pSL4_1_pSL4	Tgon_XP_002366992	40.00	55	33	0	11	65	9	63	4	42.4
2527525290_candidate_division_pSL4_archaeon_SCGC_AAA471_B22_Combined_Assembly_pSL4_1_pSL4	Cercomonas_agilis_58414957	34.33	67	44	0	12	78	10	76	4	41.6
2527529147_candidate_division_pSL4_archaeon_SCGC_AAA471_D15_Combined_Assembly_pSL4_2_pSL4	2527529147_candidate_division_pSL4_archaeon_SCGC_AAA471D15_Combined_Assembly_pSL4_2__pSL4	100.00	78	0	0	1	78	1	78	3e-46	153
2527529147_candidate_division_pSL4_archaeon_SCGC_AAA471_D15_Combined_Assembly_pSL4_2_pSL4	2527525290_candidate_division_pSL4_archaeon_SCGC_AAA471B22_Combined_Assembly_pSL4_1__pSL4	100.00	78	0	0	1	78	1	78	3e-46	153
2527529147_candidate_division_pSL4_archaeon_SCGC_AAA471_D15_Combined_Assembly_pSL4_2_pSL4	2265094367_candidate_division_pSL4_archaeon_SCGC_AAA471D15_GBSN_001_9	100.00	78	0	0	1	78	1	78	3e-46	153
2527529147_candidate_division_pSL4_archaeon_SCGC_AAA471_D15_Combined_Assembly_pSL4_2_pSL4	2265090258_candidate_division_pSL4_archaeon_SCGC_AAA471F17_GBSN_001_13	100.00	78	0	0	1	78	1	78	3e-46	153
2527529147_candidate_division_pSL4_archaeon_SCGC_AAA471_D15_Combined_Assembly_pSL4_2_pSL4	Aigarchaeota_archaeon_SCGC_AAA471G05_519109682	98.72	78	1	0	1	78	1	78	1e-45	152
2527529147_candidate_division_pSL4_archaeon_SCGC_AAA471_D15_Combined_Assembly_pSL4_2_pSL4	2265092362_candidate_division_pSL4_archaeon_SCGC_AAA471J08_GBSN_001_19	98.72	78	1	0	1	78	1	78	1e-45	152
2527529147_candidate_division_pSL4_archaeon_SCGC_AAA471_D15_Combined_Assembly_pSL4_2_pSL4	2265090997_candidate_division_pSL4_archaeon_SCGC_AAA471G05_GBSN_001_14	98.72	78	1	0	1	78	1	78	1e-45	152
2527529147_candidate_division_pSL4_archaeon_SCGC_AAA471_D15_Combined_Assembly_pSL4_2_pSL4	2527530435_candidate_division_pSL4_archaeon_SCGC_AAA471E14_Combined_Assembly_pSL4_3__pSL4	76.92	78	18	0	1	78	1	78	2e-36	128
2527529147_candidate_division_pSL4_archaeon_SCGC_AAA471_D15_Combined_Assembly_pSL4_2_pSL4	2265088663_candidate_division_pSL4_archaeon_JGI_0000001A7_GBSA_001_112	76.92	78	18	0	1	78	1	78	2e-36	128
2527529147_candidate_division_pSL4_archaeon_SCGC_AAA471_D15_Combined_Assembly_pSL4_2_pSL4	2265088059_candidate_division_pSL4_archaeon_SCGC_AAA471E14_GBSN_001_10	76.92	78	18	0	1	78	1	78	2e-36	128
2527529147_candidate_division_pSL4_archaeon_SCGC_AAA471_D15_Combined_Assembly_pSL4_2_pSL4	Candidatus_Caldiarchaeum_subterraneum_526887489	71.79	78	22	0	1	78	1	78	4e-32	117
2527529147_candidate_division_pSL4_archaeon_SCGC_AAA471_D15_Combined_Assembly_pSL4_2_pSL4	marine_sediment_metagenome_604361154	34.62	78	50	1	1	78	1	77	2e-08	56.2
2527529147_candidate_division_pSL4_archaeon_SCGC_AAA471_D15_Combined_Assembly_pSL4_2_pSL4	Setaria_italica_514803922	42.62	61	35	0	11	71	71	131	1e-05	50.4
2527529147_candidate_division_pSL4_archaeon_SCGC_AAA471_D15_Combined_Assembly_pSL4_2_pSL4	Dendroctonus_ponderosae_546685684	35.82	67	43	0	12	78	24	90	0.0001	47.0
2527529147_candidate_division_pSL4_archaeon_SCGC_AAA471_D15_Combined_Assembly_pSL4_2_pSL4	Laccaria_bicolor_S238NH82_170109575	31.34	67	46	0	12	78	10	76	0.0003	44.7
2527529147_candidate_division_pSL4_archaeon_SCGC_AAA471_D15_Combined_Assembly_pSL4_2_pSL4	Gpro_28769	34.33	67	44	0	12	78	10	76	0.0003	44.7
2527529147_candidate_division_pSL4_archaeon_SCGC_AAA471_D15_Combined_Assembly_pSL4_2_pSL4	Malus_domestica_657993183	33.33	72	48	0	1	72	63	134	0.0004	46.2
2527529147_candidate_division_pSL4_archaeon_SCGC_AAA471_D15_Combined_Assembly_pSL4_2_pSL4	Trichomonas_vaginalis_G3_123477237	33.33	78	52	0	1	78	1	78	0.0007	43.5
2527529147_candidate_division_pSL4_archaeon_SCGC_AAA471_D15_Combined_Assembly_pSL4_2_pSL4	Tvag_XP_001321787	33.33	78	52	0	1	78	1	78	0.0007	43.5
2527529147_candidate_division_pSL4_archaeon_SCGC_AAA471_D15_Combined_Assembly_pSL4_2_pSL4	Dendroctonus_ponderosae_478263573	35.82	67	43	0	12	78	24	90	1	46.2
2527529147_candidate_division_pSL4_archaeon_SCGC_AAA471_D15_Combined_Assembly_pSL4_2_pSL4	Neospora_caninum_Liverpool_401412884	41.82	55	32	0	11	65	9	63	1	43.9
2527529147_candidate_division_pSL4_archaeon_SCGC_AAA471_D15_Combined_Assembly_pSL4_2_pSL4	Trichomonas_vaginalis_G3_123390136	32.79	61	41	0	12	72	10	70	1	42.7
2527529147_candidate_division_pSL4_archaeon_SCGC_AAA471_D15_Combined_Assembly_pSL4_2_pSL4	Tvag_XP_001299833	32.79	61	41	0	12	72	10	70	1	42.7
2527529147_candidate_division_pSL4_archaeon_SCGC_AAA471_D15_Combined_Assembly_pSL4_2_pSL4	Singapore_grouper_iridovirus_56692739	32.84	67	45	0	12	78	10	76	1	42.7
2527529147_candidate_division_pSL4_archaeon_SCGC_AAA471_D15_Combined_Assembly_pSL4_2_pSL4	Grouper_iridovirus_56418270	32.84	67	45	0	12	78	10	76	1	42.7
2527529147_candidate_division_pSL4_archaeon_SCGC_AAA471_D15_Combined_Assembly_pSL4_2_pSL4	Paramecium_tetraurelia_strain_d42_145503723	34.33	67	44	0	12	78	10	76	2	44.7
2527529147_candidate_division_pSL4_archaeon_SCGC_AAA471_D15_Combined_Assembly_pSL4_2_pSL4	Ptet_A0CI21_A0CI21	34.33	67	44	0	12	78	10	76	2	44.7
2527529147_candidate_division_pSL4_archaeon_SCGC_AAA471_D15_Combined_Assembly_pSL4_2_pSL4	marine_metagenome_140220135	32.05	78	53	0	1	78	1	78	2	42.4
2527529147_candidate_division_pSL4_archaeon_SCGC_AAA471_D15_Combined_Assembly_pSL4_2_pSL4	Rhizopus_delemar_RA_99880_384491388	37.31	67	42	0	12	78	10	76	2	42.4
2527529147_candidate_division_pSL4_archaeon_SCGC_AAA471_D15_Combined_Assembly_pSL4_2_pSL4	Rory_7595	37.31	67	42	0	12	78	10	76	2	42.4
2527529147_candidate_division_pSL4_archaeon_SCGC_AAA471_D15_Combined_Assembly_pSL4_2_pSL4	marine_sediment_metagenome_598763899	34.33	67	44	0	12	78	10	76	2	42.4
2527529147_candidate_division_pSL4_archaeon_SCGC_AAA471_D15_Combined_Assembly_pSL4_2_pSL4	marine_metagenome_138774619	30.77	78	54	0	1	78	1	78	2	42.0
2527529147_candidate_division_pSL4_archaeon_SCGC_AAA471_D15_Combined_Assembly_pSL4_2_pSL4	Capitella_teleta_443733407	29.33	75	49	1	3	77	5	75	3	42.0
2527529147_candidate_division_pSL4_archaeon_SCGC_AAA471_D15_Combined_Assembly_pSL4_2_pSL4	Ctel_120274	29.33	75	49	1	3	77	5	75	3	42.0
2527529147_candidate_division_pSL4_archaeon_SCGC_AAA471_D15_Combined_Assembly_pSL4_2_pSL4	Moniliophthora_perniciosa_FA553_238567698	39.29	56	34	0	17	72	1	56	3	42.7
2527529147_candidate_division_pSL4_archaeon_SCGC_AAA471_D15_Combined_Assembly_pSL4_2_pSL4	Paramecium_tetraurelia_strain_d42_145498050	34.33	67	44	0	12	78	86	152	3	42.4
2527529147_candidate_division_pSL4_archaeon_SCGC_AAA471_D15_Combined_Assembly_pSL4_2_pSL4	Paramecium_tetraurelia_strain_d42_145498050	34.33	67	44	0	12	78	10	76	3	42.4
2527529147_candidate_division_pSL4_archaeon_SCGC_AAA471_D15_Combined_Assembly_pSL4_2_pSL4	Ptet_A0C9Z9_A0C9Z9	34.33	67	44	0	12	78	86	152	3	42.4
2527529147_candidate_division_pSL4_archaeon_SCGC_AAA471_D15_Combined_Assembly_pSL4_2_pSL4	Ptet_A0C9Z9_A0C9Z9	34.33	67	44	0	12	78	10	76	3	42.4
2527529147_candidate_division_pSL4_archaeon_SCGC_AAA471_D15_Combined_Assembly_pSL4_2_pSL4	Cladophialophora_yegresii_CBS_114405_628299089	34.33	67	44	0	12	78	10	76	3	41.6
2527529147_candidate_division_pSL4_archaeon_SCGC_AAA471_D15_Combined_Assembly_pSL4_2_pSL4	Exophiala_aquamarina_CBS_119918_656917755	34.33	67	44	0	12	78	10	76	3	41.6
2527529147_candidate_division_pSL4_archaeon_SCGC_AAA471_D15_Combined_Assembly_pSL4_2_pSL4	Paramecium_tetraurelia_strain_d42_145524134	34.33	67	44	0	12	78	59	125	3	43.9
2527529147_candidate_division_pSL4_archaeon_SCGC_AAA471_D15_Combined_Assembly_pSL4_2_pSL4	Paramecium_tetraurelia_strain_d42_145524134	34.33	67	44	0	12	78	207	273	3	43.9
2527529147_candidate_division_pSL4_archaeon_SCGC_AAA471_D15_Combined_Assembly_pSL4_2_pSL4	Paramecium_tetraurelia_strain_d42_145524134	35.48	62	40	0	17	78	136	197	13	42.4
2527529147_candidate_division_pSL4_archaeon_SCGC_AAA471_D15_Combined_Assembly_pSL4_2_pSL4	Ptet_A0DBT3_A0DBT3	34.33	67	44	0	12	78	59	125	3	43.9
2527529147_candidate_division_pSL4_archaeon_SCGC_AAA471_D15_Combined_Assembly_pSL4_2_pSL4	Ptet_A0DBT3_A0DBT3	34.33	67	44	0	12	78	207	273	3	43.9
2527529147_candidate_division_pSL4_archaeon_SCGC_AAA471_D15_Combined_Assembly_pSL4_2_pSL4	Ptet_A0DBT3_A0DBT3	35.48	62	40	0	17	78	136	197	13	42.4
2527529147_candidate_division_pSL4_archaeon_SCGC_AAA471_D15_Combined_Assembly_pSL4_2_pSL4	Toxoplasma_gondii_ME49_237835389	40.00	55	33	0	11	65	9	63	4	42.4
2527529147_candidate_division_pSL4_archaeon_SCGC_AAA471_D15_Combined_Assembly_pSL4_2_pSL4	Tgon_XP_002366992	40.00	55	33	0	11	65	9	63	4	42.4
2527529147_candidate_division_pSL4_archaeon_SCGC_AAA471_D15_Combined_Assembly_pSL4_2_pSL4	Cercomonas_agilis_58414957	34.33	67	44	0	12	78	10	76	4	41.6
2527530435_candidate_division_pSL4_archaeon_SCGC_AAA471_E14_Combined_Assembly_pSL4_3_pSL4	2527530435_candidate_division_pSL4_archaeon_SCGC_AAA471E14_Combined_Assembly_pSL4_3__pSL4	100.00	78	0	0	1	78	1	78	5e-46	152
2527530435_candidate_division_pSL4_archaeon_SCGC_AAA471_E14_Combined_Assembly_pSL4_3_pSL4	2265088663_candidate_division_pSL4_archaeon_JGI_0000001A7_GBSA_001_112	100.00	78	0	0	1	78	1	78	5e-46	152
2527530435_candidate_division_pSL4_archaeon_SCGC_AAA471_E14_Combined_Assembly_pSL4_3_pSL4	2265088059_candidate_division_pSL4_archaeon_SCGC_AAA471E14_GBSN_001_10	100.00	78	0	0	1	78	1	78	5e-46	152
2527530435_candidate_division_pSL4_archaeon_SCGC_AAA471_E14_Combined_Assembly_pSL4_3_pSL4	2527529147_candidate_division_pSL4_archaeon_SCGC_AAA471D15_Combined_Assembly_pSL4_2__pSL4	76.92	78	18	0	1	78	1	78	2e-36	128
2527530435_candidate_division_pSL4_archaeon_SCGC_AAA471_E14_Combined_Assembly_pSL4_3_pSL4	2527525290_candidate_division_pSL4_archaeon_SCGC_AAA471B22_Combined_Assembly_pSL4_1__pSL4	76.92	78	18	0	1	78	1	78	2e-36	128
2527530435_candidate_division_pSL4_archaeon_SCGC_AAA471_E14_Combined_Assembly_pSL4_3_pSL4	2265094367_candidate_division_pSL4_archaeon_SCGC_AAA471D15_GBSN_001_9	76.92	78	18	0	1	78	1	78	2e-36	128
2527530435_candidate_division_pSL4_archaeon_SCGC_AAA471_E14_Combined_Assembly_pSL4_3_pSL4	2265090258_candidate_division_pSL4_archaeon_SCGC_AAA471F17_GBSN_001_13	76.92	78	18	0	1	78	1	78	2e-36	128
2527530435_candidate_division_pSL4_archaeon_SCGC_AAA471_E14_Combined_Assembly_pSL4_3_pSL4	Aigarchaeota_archaeon_SCGC_AAA471G05_519109682	75.64	78	19	0	1	78	1	78	8e-36	127
2527530435_candidate_division_pSL4_archaeon_SCGC_AAA471_E14_Combined_Assembly_pSL4_3_pSL4	2265092362_candidate_division_pSL4_archaeon_SCGC_AAA471J08_GBSN_001_19	75.64	78	19	0	1	78	1	78	8e-36	127
2527530435_candidate_division_pSL4_archaeon_SCGC_AAA471_E14_Combined_Assembly_pSL4_3_pSL4	2265090997_candidate_division_pSL4_archaeon_SCGC_AAA471G05_GBSN_001_14	75.64	78	19	0	1	78	1	78	8e-36	127
2527530435_candidate_division_pSL4_archaeon_SCGC_AAA471_E14_Combined_Assembly_pSL4_3_pSL4	Candidatus_Caldiarchaeum_subterraneum_526887489	70.51	78	23	0	1	78	1	78	4e-30	112
2527530435_candidate_division_pSL4_archaeon_SCGC_AAA471_E14_Combined_Assembly_pSL4_3_pSL4	marine_sediment_metagenome_604361154	39.74	78	46	1	1	78	1	77	6e-10	60.1
2527530435_candidate_division_pSL4_archaeon_SCGC_AAA471_E14_Combined_Assembly_pSL4_3_pSL4	Lcom_217541	38.10	63	39	0	12	74	23	85	5e-05	47.4
2527530435_candidate_division_pSL4_archaeon_SCGC_AAA471_E14_Combined_Assembly_pSL4_3_pSL4	Malus_domestica_657993183	37.50	72	45	0	1	72	63	134	8e-05	48.1
2527530435_candidate_division_pSL4_archaeon_SCGC_AAA471_E14_Combined_Assembly_pSL4_3_pSL4	Setaria_italica_514803922	42.62	61	35	0	11	71	71	131	0.0001	48.1
2527530435_candidate_division_pSL4_archaeon_SCGC_AAA471_E14_Combined_Assembly_pSL4_3_pSL4	Hordeum_vulgare_subsp_vulgare_56797970	37.68	69	42	1	9	76	40	108	0.0001	47.8
2527530435_candidate_division_pSL4_archaeon_SCGC_AAA471_E14_Combined_Assembly_pSL4_3_pSL4	Hordeum_vulgare_subsp_vulgare_326501684	37.68	69	42	1	9	76	40	108	0.0001	47.8
2527530435_candidate_division_pSL4_archaeon_SCGC_AAA471_E14_Combined_Assembly_pSL4_3_pSL4	Brachypodium_distachyon_357151560	36.23	69	44	0	1	69	147	215	0.0004	45.8
2527530435_candidate_division_pSL4_archaeon_SCGC_AAA471_E14_Combined_Assembly_pSL4_3_pSL4	Bdis_4g13202	36.23	69	44	0	1	69	147	215	0.0004	45.8
2527530435_candidate_division_pSL4_archaeon_SCGC_AAA471_E14_Combined_Assembly_pSL4_3_pSL4	marine_metagenome_142221328	34.33	67	44	0	12	78	29	95	0.0006	43.9
2527530435_candidate_division_pSL4_archaeon_SCGC_AAA471_E14_Combined_Assembly_pSL4_3_pSL4	Phaseolus_vulgaris_593485295	33.33	57	38	0	16	72	73	129	0.0009	43.9
2527530435_candidate_division_pSL4_archaeon_SCGC_AAA471_E14_Combined_Assembly_pSL4_3_pSL4	Metadinium_medium_92790168	34.33	67	44	0	12	78	16	82	1	43.1
2527530435_candidate_division_pSL4_archaeon_SCGC_AAA471_E14_Combined_Assembly_pSL4_3_pSL4	Vitis_vinifera_297735646	31.34	67	46	0	6	72	4	70	1	44.7
2527530435_candidate_division_pSL4_archaeon_SCGC_AAA471_E14_Combined_Assembly_pSL4_3_pSL4	Reticulomyxa_filosa_569327124	34.33	67	44	0	12	78	63	129	1	43.5
2527530435_candidate_division_pSL4_archaeon_SCGC_AAA471_E14_Combined_Assembly_pSL4_3_pSL4	Rfil_3744068_1s	34.33	67	44	0	12	78	63	129	1	43.5
2527530435_candidate_division_pSL4_archaeon_SCGC_AAA471_E14_Combined_Assembly_pSL4_3_pSL4	Bathysiphon_sp_3980_79677318	34.33	67	44	0	12	78	10	76	1	43.1
2527530435_candidate_division_pSL4_archaeon_SCGC_AAA471_E14_Combined_Assembly_pSL4_3_pSL4	Reticulomyxa_filosa_27734327	34.33	67	44	0	12	78	3	69	1	43.1
2527530435_candidate_division_pSL4_archaeon_SCGC_AAA471_E14_Combined_Assembly_pSL4_3_pSL4	Ammonia_beccarii_463367	34.33	67	44	0	12	78	10	76	1	42.7
2527530435_candidate_division_pSL4_archaeon_SCGC_AAA471_E14_Combined_Assembly_pSL4_3_pSL4	Karlodinium_veneficum_317134917	35.82	67	43	0	12	78	10	76	1	43.5
2527530435_candidate_division_pSL4_archaeon_SCGC_AAA471_E14_Combined_Assembly_pSL4_3_pSL4	Isotricha_prostoma_92790162	34.33	67	44	0	12	78	76	142	1	43.5
2527530435_candidate_division_pSL4_archaeon_SCGC_AAA471_E14_Combined_Assembly_pSL4_3_pSL4	Isotricha_prostoma_92790162	35.48	62	40	0	17	78	5	66	4	42.0
2527530435_candidate_division_pSL4_archaeon_SCGC_AAA471_E14_Combined_Assembly_pSL4_3_pSL4	Lcom_198514	29.49	78	55	0	1	78	1	78	1	43.1
2527530435_candidate_division_pSL4_archaeon_SCGC_AAA471_E14_Combined_Assembly_pSL4_3_pSL4	Dendroctonus_ponderosae_546685684	29.85	67	47	0	12	78	24	90	1	44.3
2527530435_candidate_division_pSL4_archaeon_SCGC_AAA471_E14_Combined_Assembly_pSL4_3_pSL4	Emiliania_huxleyi_CCMP1516_551577134	35.14	74	47	1	1	74	174	246	1	44.7
2527530435_candidate_division_pSL4_archaeon_SCGC_AAA471_E14_Combined_Assembly_pSL4_3_pSL4	Emiliania_huxleyi_CCMP1516_551577134	35.14	74	47	1	1	74	81	153	2	44.3
2527530435_candidate_division_pSL4_archaeon_SCGC_AAA471_E14_Combined_Assembly_pSL4_3_pSL4	Emiliania_huxleyi_CCMP1516_551577134	35.00	60	39	0	15	74	1	60	48	40.4
2527530435_candidate_division_pSL4_archaeon_SCGC_AAA471_E14_Combined_Assembly_pSL4_3_pSL4	Ehux_310453	35.14	74	47	1	1	74	174	246	1	44.7
2527530435_candidate_division_pSL4_archaeon_SCGC_AAA471_E14_Combined_Assembly_pSL4_3_pSL4	Ehux_310453	35.14	74	47	1	1	74	81	153	2	44.3
2527530435_candidate_division_pSL4_archaeon_SCGC_AAA471_E14_Combined_Assembly_pSL4_3_pSL4	Ehux_310453	35.00	60	39	0	15	74	1	60	48	40.4
2527530435_candidate_division_pSL4_archaeon_SCGC_AAA471_E14_Combined_Assembly_pSL4_3_pSL4	Cercomonas_agilis_58414957	34.33	67	44	0	12	78	10	76	1	42.7
2527530435_candidate_division_pSL4_archaeon_SCGC_AAA471_E14_Combined_Assembly_pSL4_3_pSL4	Entamoeba_histolytica_HM1IMSS_183231443	28.21	78	56	0	1	78	19	96	2	42.7
2527530435_candidate_division_pSL4_archaeon_SCGC_AAA471_E14_Combined_Assembly_pSL4_3_pSL4	Reticulomyxa_filosa_569310481	34.33	67	44	0	12	78	10	76	2	43.1
2527530435_candidate_division_pSL4_archaeon_SCGC_AAA471_E14_Combined_Assembly_pSL4_3_pSL4	Reticulomyxa_filosa_569310481	34.33	67	44	0	12	78	87	153	2	43.1
2527530435_candidate_division_pSL4_archaeon_SCGC_AAA471_E14_Combined_Assembly_pSL4_3_pSL4	Rfil_3782025_1s1f1	34.33	67	44	0	12	78	10	76	2	43.1
2527530435_candidate_division_pSL4_archaeon_SCGC_AAA471_E14_Combined_Assembly_pSL4_3_pSL4	Rfil_3782025_1s1f1	34.33	67	44	0	12	78	87	153	2	43.1
2527530435_candidate_division_pSL4_archaeon_SCGC_AAA471_E14_Combined_Assembly_pSL4_3_pSL4	Medicago_truncatula_357497007	33.33	57	38	0	16	72	73	129	2	43.1
2527530435_candidate_division_pSL4_archaeon_SCGC_AAA471_E14_Combined_Assembly_pSL4_3_pSL4	Medicago_truncatula_388499158	33.33	57	38	0	16	72	73	129	2	43.1
2527530435_candidate_division_pSL4_archaeon_SCGC_AAA471_E14_Combined_Assembly_pSL4_3_pSL4	Solanum_tuberosum_565343023	35.09	57	37	0	16	72	73	129	2	43.1
2527530435_candidate_division_pSL4_archaeon_SCGC_AAA471_E14_Combined_Assembly_pSL4_3_pSL4	Erythranthe_guttata_604329436	29.82	57	40	0	16	72	72	128	2	43.1
2527530435_candidate_division_pSL4_archaeon_SCGC_AAA471_E14_Combined_Assembly_pSL4_3_pSL4	Mgut_mgv1a015477m	29.82	57	40	0	16	72	72	128	2	43.1
2527531181_candidate_division_YNPFFA_archaeon_SCGC_AAA471_B05_Combined_Assembly_YNPFFA_1_YNPFFA	candidate_division_YNPFFA_516977482	100.00	104	0	0	1	104	1	104	6e-62	195
2527531181_candidate_division_YNPFFA_archaeon_SCGC_AAA471_B05_Combined_Assembly_YNPFFA_1_YNPFFA	2527531181_candidate_division_YNPFFA_archaeon_SCGC_AAA471B05_Combined_Assembly_YNPFFA_1__YNPFFA	100.00	104	0	0	1	104	1	104	6e-62	195
2527531181_candidate_division_YNPFFA_archaeon_SCGC_AAA471_B05_Combined_Assembly_YNPFFA_1_YNPFFA	2265121746_candidate_division_YNPFFA_archaeon_SCGC_AAA471L14_GBSN_001_23	100.00	104	0	0	1	104	1	104	6e-62	195
2527531181_candidate_division_YNPFFA_archaeon_SCGC_AAA471_B05_Combined_Assembly_YNPFFA_1_YNPFFA	2265120433_candidate_division_YNPFFA_archaeon_SCGC_AAA471L13_GBSN_001_22	100.00	104	0	0	1	104	1	104	6e-62	195
2527531181_candidate_division_YNPFFA_archaeon_SCGC_AAA471_B05_Combined_Assembly_YNPFFA_1_YNPFFA	2264870547_candidate_division_YNPFFA_archaeon_SCGC_AAA471C03_GBSN_001_6	100.00	104	0	0	1	104	1	104	6e-62	195
2527531181_candidate_division_YNPFFA_archaeon_SCGC_AAA471_B05_Combined_Assembly_YNPFFA_1_YNPFFA	2264869402_candidate_division_YNPFFA_archaeon_SCGC_AAA471B23_GBSN_001_5	100.00	104	0	0	1	104	1	104	6e-62	195
2527531181_candidate_division_YNPFFA_archaeon_SCGC_AAA471_B05_Combined_Assembly_YNPFFA_1_YNPFFA	2264869028_candidate_division_YNPFFA_archaeon_SCGC_AAA471B05_GBSN_001_2	100.00	104	0	0	1	104	1	104	6e-62	195
2527531181_candidate_division_YNPFFA_archaeon_SCGC_AAA471_B05_Combined_Assembly_YNPFFA_1_YNPFFA	2264867171_candidate_division_YNPFFA_archaeon_SCGC_AAA471O08_GBSN_001_29	100.00	104	0	0	1	104	1	104	6e-62	195
2527531181_candidate_division_YNPFFA_archaeon_SCGC_AAA471_B05_Combined_Assembly_YNPFFA_1_YNPFFA	Coccomyxa_subellipsoidea_C169_545367771	25.00	64	46	1	26	89	9	70	27	40.8
2527531181_candidate_division_YNPFFA_archaeon_SCGC_AAA471_B05_Combined_Assembly_YNPFFA_1_YNPFFA	Drosophila_pseudoobscura_pseudoobscura_125775113	23.88	67	51	0	25	91	10	76	54	40.8
2527531181_candidate_division_YNPFFA_archaeon_SCGC_AAA471_B05_Combined_Assembly_YNPFFA_1_YNPFFA	Drosophila_persimilis_195144934	23.88	67	51	0	25	91	10	76	66	40.8
2527531181_candidate_division_YNPFFA_archaeon_SCGC_AAA471_B05_Combined_Assembly_YNPFFA_1_YNPFFA	Eucalyptus_grandis_629094314	32.81	64	43	0	21	84	249	312	0.44	38.1
2527531181_candidate_division_YNPFFA_archaeon_SCGC_AAA471_B05_Combined_Assembly_YNPFFA_1_YNPFFA	marine_sediment_metagenome_595051480	36.73	49	30	1	30	78	23	70	0.58	36.2
2527531181_candidate_division_YNPFFA_archaeon_SCGC_AAA471_B05_Combined_Assembly_YNPFFA_1_YNPFFA	marine_sediment_metagenome_594825239	36.73	49	30	1	30	78	20	67	0.62	35.8
2527531181_candidate_division_YNPFFA_archaeon_SCGC_AAA471_B05_Combined_Assembly_YNPFFA_1_YNPFFA	Saccharomyces_kudriavzevii_IFO_1802_401840717	26.39	72	51	1	21	92	7	76	1.3	37.0
2527531181_candidate_division_YNPFFA_archaeon_SCGC_AAA471_B05_Combined_Assembly_YNPFFA_1_YNPFFA	Saccharomyces_cerevisiae_x_Saccharomyces_kudriavzevii_VIN7_365761179	26.39	72	51	1	21	92	7	76	1.3	37.0
2527531181_candidate_division_YNPFFA_archaeon_SCGC_AAA471_B05_Combined_Assembly_YNPFFA_1_YNPFFA	Cricetulus_griseus_537256752	31.11	90	50	5	9	93	2055	2137	1.4	37.0
2527531181_candidate_division_YNPFFA_archaeon_SCGC_AAA471_B05_Combined_Assembly_YNPFFA_1_YNPFFA	Albugo_laibachii_Nc14_325180981	33.90	59	37	1	26	84	68	124	1.8	36.6
2527531181_candidate_division_YNPFFA_archaeon_SCGC_AAA471_B05_Combined_Assembly_YNPFFA_1_YNPFFA	Populus_trichocarpa_566165718	29.21	89	58	3	5	90	231	317	1.8	36.6
2527531181_candidate_division_YNPFFA_archaeon_SCGC_AAA471_B05_Combined_Assembly_YNPFFA_1_YNPFFA	Albugo_laibachii_Nc14_325180980	33.90	59	37	1	26	84	78	134	1.8	36.6
2527531181_candidate_division_YNPFFA_archaeon_SCGC_AAA471_B05_Combined_Assembly_YNPFFA_1_YNPFFA	Albugo_laibachii_Nc14_325180982	33.90	59	37	1	26	84	84	140	1.8	36.6
2527531181_candidate_division_YNPFFA_archaeon_SCGC_AAA471_B05_Combined_Assembly_YNPFFA_1_YNPFFA	Tetrapisispora_blattae_CBS_6284_444315840	28.77	73	50	1	21	93	7	77	2.3	36.2
2527531181_candidate_division_YNPFFA_archaeon_SCGC_AAA471_B05_Combined_Assembly_YNPFFA_1_YNPFFA	Reticulomyxa_filosa_569401745	28.07	57	41	0	30	86	23	79	2.5	34.7
2527531181_candidate_division_YNPFFA_archaeon_SCGC_AAA471_B05_Combined_Assembly_YNPFFA_1_YNPFFA	Rfil_33590_1c	28.07	57	41	0	30	86	23	79	2.5	34.7
2527531181_candidate_division_YNPFFA_archaeon_SCGC_AAA471_B05_Combined_Assembly_YNPFFA_1_YNPFFA	Phytomonas_sp_isolate_Hart1_594148461	27.27	66	44	1	26	91	11	72	2.7	35.8
2527531181_candidate_division_YNPFFA_archaeon_SCGC_AAA471_B05_Combined_Assembly_YNPFFA_1_YNPFFA	marine_sediment_metagenome_604289766	33.33	51	33	1	30	80	20	69	2.7	34.3
2527531181_candidate_division_YNPFFA_archaeon_SCGC_AAA471_B05_Combined_Assembly_YNPFFA_1_YNPFFA	Trichomonas_vaginalis_G3_154415025	28.95	76	44	2	28	96	14	86	2.8	35.8
2527531181_candidate_division_YNPFFA_archaeon_SCGC_AAA471_B05_Combined_Assembly_YNPFFA_1_YNPFFA	Tvag_XP_001580538	28.95	76	44	2	28	96	14	86	2.8	35.8
2527531181_candidate_division_YNPFFA_archaeon_SCGC_AAA471_B05_Combined_Assembly_YNPFFA_1_YNPFFA	Cricetulus_griseus_625292181	31.11	90	50	5	9	93	2547	2629	2.9	36.2
2527531181_candidate_division_YNPFFA_archaeon_SCGC_AAA471_B05_Combined_Assembly_YNPFFA_1_YNPFFA	Trichophyton_rubrum_CBS_118892_327299230	28.00	75	49	2	15	86	9	81	3.2	35.0
2527531181_candidate_division_YNPFFA_archaeon_SCGC_AAA471_B05_Combined_Assembly_YNPFFA_1_YNPFFA	Arthroderma_benhamiae_CBS_112371_302495735	28.00	75	49	2	15	86	9	81	3.2	35.0
2527531181_candidate_division_YNPFFA_archaeon_SCGC_AAA471_B05_Combined_Assembly_YNPFFA_1_YNPFFA	Trichophyton_rubrum_MR850_607878772	28.00	75	49	2	15	86	9	81	3.2	35.0
2527531181_candidate_division_YNPFFA_archaeon_SCGC_AAA471_B05_Combined_Assembly_YNPFFA_1_YNPFFA	Paramecium_tetraurelia_strain_d42_145499454	30.77	65	39	2	30	92	15	75	3.3	35.8
2527531181_candidate_division_YNPFFA_archaeon_SCGC_AAA471_B05_Combined_Assembly_YNPFFA_1_YNPFFA	Ptet_A0CBZ8_A0CBZ8	30.77	65	39	2	30	92	15	75	3.3	35.8
2527531181_candidate_division_YNPFFA_archaeon_SCGC_AAA471_B05_Combined_Assembly_YNPFFA_1_YNPFFA	Saccharomyces_arboricola_H6_401626135	25.00	72	52	1	21	92	7	76	3.4	35.8
2527531181_candidate_division_YNPFFA_archaeon_SCGC_AAA471_B05_Combined_Assembly_YNPFFA_1_YNPFFA	Cricetulus_griseus_354499561	31.11	90	50	5	9	93	2561	2643	3.5	35.8
2527531181_candidate_division_YNPFFA_archaeon_SCGC_AAA471_B05_Combined_Assembly_YNPFFA_1_YNPFFA	Saccharomyces_cerevisiae_4261672	26.39	72	51	1	21	92	7	76	3.7	35.4
2527531181_candidate_division_YNPFFA_archaeon_SCGC_AAA471_B05_Combined_Assembly_YNPFFA_1_YNPFFA	Saccharomyces_cerevisiae_S288c_398364251	26.39	72	51	1	21	92	7	76	3.7	35.4
2527531181_candidate_division_YNPFFA_archaeon_SCGC_AAA471_B05_Combined_Assembly_YNPFFA_1_YNPFFA	Saccharomyces_cerevisiae_JAY291_256273801	26.39	72	51	1	21	92	7	76	3.7	35.4
2527531181_candidate_division_YNPFFA_archaeon_SCGC_AAA471_B05_Combined_Assembly_YNPFFA_1_YNPFFA	Scer_SCRT_04434	26.39	72	51	1	21	92	7	76	3.7	35.4
2527531181_candidate_division_YNPFFA_archaeon_SCGC_AAA471_B05_Combined_Assembly_YNPFFA_1_YNPFFA	Saccharomyces_cerevisiae_FostersB_323305178	26.39	72	51	1	21	92	7	76	3.7	35.4
2527531181_candidate_division_YNPFFA_archaeon_SCGC_AAA471_B05_Combined_Assembly_YNPFFA_1_YNPFFA	Saccharomyces_cerevisiae_EC1118_259145863	26.39	72	51	1	21	92	7	76	3.7	35.4
2527531181_candidate_division_YNPFFA_archaeon_SCGC_AAA471_B05_Combined_Assembly_YNPFFA_1_YNPFFA	Tetrahymena_thermophila_146161955	31.88	69	43	3	30	96	16	82	4.0	35.4
2527531181_candidate_division_YNPFFA_archaeon_SCGC_AAA471_B05_Combined_Assembly_YNPFFA_1_YNPFFA	Tthe_XP_001008308	31.88	69	43	3	30	96	16	82	4.0	35.4
2527531181_candidate_division_YNPFFA_archaeon_SCGC_AAA471_B05_Combined_Assembly_YNPFFA_1_YNPFFA	Leishmania_braziliensis_MHOMBR75M2904_154333886	20.34	59	47	0	34	92	20	78	4.1	35.4
2527531181_candidate_division_YNPFFA_archaeon_SCGC_AAA471_B05_Combined_Assembly_YNPFFA_1_YNPFFA	Aspergillus_clavatus_NRRL_1_121716260	28.74	87	54	2	14	97	660	741	5.4	35.4
2527531181_candidate_division_YNPFFA_archaeon_SCGC_AAA471_B05_Combined_Assembly_YNPFFA_1_YNPFFA	Ancylostoma_ceylanicum_597832926	25.00	64	48	0	29	92	28	91	5.6	35.0
2527531181_candidate_division_YNPFFA_archaeon_SCGC_AAA471_B05_Combined_Assembly_YNPFFA_1_YNPFFA	Anaerococcus_lactolyticus_490965866	32.31	65	43	1	6	69	22	86	6.0	34.7
2527531181_candidate_division_YNPFFA_archaeon_SCGC_AAA471_B05_Combined_Assembly_YNPFFA_1_YNPFFA	marine_metagenome_139917366	33.33	66	43	1	5	70	100	164	6.2	34.7
2527531181_candidate_division_YNPFFA_archaeon_SCGC_AAA471_B05_Combined_Assembly_YNPFFA_1_YNPFFA	Strongylocentrotus_purpuratus_390367531	27.69	65	45	1	29	93	28	90	6.5	35.0
315426918_Candidatus_Caldiarchaeum_subterraneum	Candidatus_Caldiarchaeum_subterraneum_526887489	100.00	87	0	0	1	87	1	87	2e-53	172
315426918_Candidatus_Caldiarchaeum_subterraneum	Aigarchaeota_archaeon_SCGC_AAA471G05_519109682	73.08	78	21	0	1	78	1	78	9e-33	119
315426918_Candidatus_Caldiarchaeum_subterraneum	2265092362_candidate_division_pSL4_archaeon_SCGC_AAA471J08_GBSN_001_19	73.08	78	21	0	1	78	1	78	9e-33	119
315426918_Candidatus_Caldiarchaeum_subterraneum	2265090997_candidate_division_pSL4_archaeon_SCGC_AAA471G05_GBSN_001_14	73.08	78	21	0	1	78	1	78	9e-33	119
315426918_Candidatus_Caldiarchaeum_subterraneum	2527529147_candidate_division_pSL4_archaeon_SCGC_AAA471D15_Combined_Assembly_pSL4_2__pSL4	71.79	78	22	0	1	78	1	78	4e-32	117
315426918_Candidatus_Caldiarchaeum_subterraneum	2527525290_candidate_division_pSL4_archaeon_SCGC_AAA471B22_Combined_Assembly_pSL4_1__pSL4	71.79	78	22	0	1	78	1	78	4e-32	117
315426918_Candidatus_Caldiarchaeum_subterraneum	2265094367_candidate_division_pSL4_archaeon_SCGC_AAA471D15_GBSN_001_9	71.79	78	22	0	1	78	1	78	4e-32	117
315426918_Candidatus_Caldiarchaeum_subterraneum	2265090258_candidate_division_pSL4_archaeon_SCGC_AAA471F17_GBSN_001_13	71.79	78	22	0	1	78	1	78	4e-32	117
315426918_Candidatus_Caldiarchaeum_subterraneum	2527530435_candidate_division_pSL4_archaeon_SCGC_AAA471E14_Combined_Assembly_pSL4_3__pSL4	70.51	78	23	0	1	78	1	78	4e-30	112
315426918_Candidatus_Caldiarchaeum_subterraneum	2265088663_candidate_division_pSL4_archaeon_JGI_0000001A7_GBSA_001_112	70.51	78	23	0	1	78	1	78	4e-30	112
315426918_Candidatus_Caldiarchaeum_subterraneum	2265088059_candidate_division_pSL4_archaeon_SCGC_AAA471E14_GBSN_001_10	70.51	78	23	0	1	78	1	78	4e-30	112
315426918_Candidatus_Caldiarchaeum_subterraneum	marine_sediment_metagenome_604361154	42.31	78	44	1	1	78	1	77	9e-13	67.8
315426918_Candidatus_Caldiarchaeum_subterraneum	Homo_sapiens_119624909	35.82	67	43	0	13	79	8	74	7e-07	52.0
315426918_Candidatus_Caldiarchaeum_subterraneum	Trichinella_spiralis_339232958	36.23	69	44	0	12	80	80	148	8e-07	52.8
315426918_Candidatus_Caldiarchaeum_subterraneum	Trichinella_spiralis_339232958	31.03	58	40	0	21	78	13	70	0.12	38.5
315426918_Candidatus_Caldiarchaeum_subterraneum	Octodon_degus_507622084	36.76	68	43	0	12	79	10	77	1e-06	51.6
315426918_Candidatus_Caldiarchaeum_subterraneum	Taeniopygia_guttata_197129054	36.76	68	43	0	12	79	10	77	1e-06	51.6
315426918_Candidatus_Caldiarchaeum_subterraneum	Trichinella_spiralis_339232978	36.23	69	44	0	12	80	152	220	2e-06	53.5
315426918_Candidatus_Caldiarchaeum_subterraneum	Trichinella_spiralis_339232978	32.84	67	45	0	12	78	76	142	1	45.8
315426918_Candidatus_Caldiarchaeum_subterraneum	Trichinella_spiralis_339232978	31.67	60	41	0	19	78	7	66	86	40.0
315426918_Candidatus_Caldiarchaeum_subterraneum	Dendroctonus_ponderosae_546685684	32.84	67	45	0	12	78	24	90	2e-06	52.0
315426918_Candidatus_Caldiarchaeum_subterraneum	Agrotis_ipsilon_multiple_nucleopolyhedrovirus_209171025	33.33	69	46	0	12	80	10	78	3e-06	50.8
315426918_Candidatus_Caldiarchaeum_subterraneum	Scil_35879	35.29	68	44	0	12	79	86	153	3e-06	51.2
315426918_Candidatus_Caldiarchaeum_subterraneum	Scil_35879	34.33	67	44	0	12	78	10	76	7e-05	47.4
315426918_Candidatus_Caldiarchaeum_subterraneum	Elephantulus_edwardii_585692923	32.10	81	55	0	2	82	22	102	5e-06	50.4
315426918_Candidatus_Caldiarchaeum_subterraneum	Caligus_rogercresseyi_225710628	35.14	74	48	0	12	85	10	83	5e-06	50.4
315426918_Candidatus_Caldiarchaeum_subterraneum	Lepeophtheirus_salmonis_225714096	35.14	74	48	0	12	85	10	83	6e-06	50.1
315426918_Candidatus_Caldiarchaeum_subterraneum	Scil_111778	32.14	84	57	0	2	85	38	121	7e-06	50.1
315426918_Candidatus_Caldiarchaeum_subterraneum	Theileria_parva_strain_Muguga_71034033	37.50	72	45	0	1	72	1	72	7e-06	52.0
315426918_Candidatus_Caldiarchaeum_subterraneum	Fonticula_alba_627949207	33.78	74	49	0	12	85	33	106	8e-06	50.1
315426918_Candidatus_Caldiarchaeum_subterraneum	Falb_H696_02021T0	33.78	74	49	0	12	85	33	106	8e-06	50.1
315426918_Candidatus_Caldiarchaeum_subterraneum	Cyanidium_caldarium_7799051	33.82	68	45	0	12	79	86	153	8e-06	50.1
315426918_Candidatus_Caldiarchaeum_subterraneum	Cyanidium_caldarium_7799051	32.84	67	45	0	12	78	10	76	0.0002	46.2
315426918_Candidatus_Caldiarchaeum_subterraneum	Gallus_gallus_47604954	35.21	71	46	0	12	82	10	80	8e-06	49.7
315426918_Candidatus_Caldiarchaeum_subterraneum	Esox_lucius_225715160	33.33	75	50	0	12	86	10	84	8e-06	49.3
315426918_Candidatus_Caldiarchaeum_subterraneum	Elephantulus_edwardii_585701676	33.82	68	45	0	12	79	10	77	8e-06	49.3
315426918_Candidatus_Caldiarchaeum_subterraneum	Zonotrichia_albicollis_542184045	35.21	71	46	0	12	82	2	72	9e-06	49.7
315426918_Candidatus_Caldiarchaeum_subterraneum	Mus_musculus_148684097	35.21	71	46	0	12	82	16	86	9e-06	49.7
315426918_Candidatus_Caldiarchaeum_subterraneum	Trichoplax_adhaerens_196016140	33.78	74	49	0	12	85	11	84	9e-06	49.3
315426918_Candidatus_Caldiarchaeum_subterraneum	Tadh_XP_002117924	33.78	74	49	0	12	85	11	84	9e-06	49.3
315426918_Candidatus_Caldiarchaeum_subterraneum	Scleronephthya_gracillimum_55228560	35.21	71	46	0	12	82	10	80	1e-05	49.7
315426918_Candidatus_Caldiarchaeum_subterraneum	Pan_paniscus_397522294	33.82	68	45	0	12	79	10	77	1e-05	48.9
315426918_Candidatus_Caldiarchaeum_subterraneum	Hydroides_elegans_288812763	33.78	74	49	0	12	85	10	83	1e-05	48.9
315426918_Candidatus_Caldiarchaeum_subterraneum	Lcom_198514	31.65	79	54	0	1	79	1	79	1e-05	49.3
315426918_Candidatus_Caldiarchaeum_subterraneum	Lcom_248015	38.10	63	38	1	12	74	1	62	1e-05	49.3
315426918_Candidatus_Caldiarchaeum_subterraneum	291463616	32.89	76	51	0	12	87	10	85	1e-05	49.7
315426918_Candidatus_Caldiarchaeum_subterraneum	Xenopus_Silurana_tropicalis_163915892	33.82	68	45	0	12	79	18	85	1e-05	48.9
315426918_Candidatus_Caldiarchaeum_subterraneum	Elephantulus_edwardii_585699948	33.82	68	45	0	12	79	10	77	1e-05	48.5
315426918_Candidatus_Caldiarchaeum_subterraneum	Alligator_mississippiensis_564236735	33.82	68	45	0	12	79	50	117	1e-05	48.9
315426918_Candidatus_Caldiarchaeum_subterraneum	Dendroctonus_ponderosae_478263573	32.84	67	45	0	12	78	24	90	1e-05	52.0
315426997_Candidatus_Caldiarchaeum_subterraneum	Candidatus_Caldiarchaeum_subterraneum_526887489	100.00	87	0	0	1	87	1	87	2e-53	172
315426997_Candidatus_Caldiarchaeum_subterraneum	Aigarchaeota_archaeon_SCGC_AAA471G05_519109682	73.08	78	21	0	1	78	1	78	9e-33	119
315426997_Candidatus_Caldiarchaeum_subterraneum	2265092362_candidate_division_pSL4_archaeon_SCGC_AAA471J08_GBSN_001_19	73.08	78	21	0	1	78	1	78	9e-33	119
315426997_Candidatus_Caldiarchaeum_subterraneum	2265090997_candidate_division_pSL4_archaeon_SCGC_AAA471G05_GBSN_001_14	73.08	78	21	0	1	78	1	78	9e-33	119
315426997_Candidatus_Caldiarchaeum_subterraneum	2527529147_candidate_division_pSL4_archaeon_SCGC_AAA471D15_Combined_Assembly_pSL4_2__pSL4	71.79	78	22	0	1	78	1	78	4e-32	117
315426997_Candidatus_Caldiarchaeum_subterraneum	2527525290_candidate_division_pSL4_archaeon_SCGC_AAA471B22_Combined_Assembly_pSL4_1__pSL4	71.79	78	22	0	1	78	1	78	4e-32	117
315426997_Candidatus_Caldiarchaeum_subterraneum	2265094367_candidate_division_pSL4_archaeon_SCGC_AAA471D15_GBSN_001_9	71.79	78	22	0	1	78	1	78	4e-32	117
315426997_Candidatus_Caldiarchaeum_subterraneum	2265090258_candidate_division_pSL4_archaeon_SCGC_AAA471F17_GBSN_001_13	71.79	78	22	0	1	78	1	78	4e-32	117
315426997_Candidatus_Caldiarchaeum_subterraneum	2527530435_candidate_division_pSL4_archaeon_SCGC_AAA471E14_Combined_Assembly_pSL4_3__pSL4	70.51	78	23	0	1	78	1	78	4e-30	112
315426997_Candidatus_Caldiarchaeum_subterraneum	2265088663_candidate_division_pSL4_archaeon_JGI_0000001A7_GBSA_001_112	70.51	78	23	0	1	78	1	78	4e-30	112
315426997_Candidatus_Caldiarchaeum_subterraneum	2265088059_candidate_division_pSL4_archaeon_SCGC_AAA471E14_GBSN_001_10	70.51	78	23	0	1	78	1	78	4e-30	112
315426997_Candidatus_Caldiarchaeum_subterraneum	marine_sediment_metagenome_604361154	42.31	78	44	1	1	78	1	77	9e-13	67.8
315426997_Candidatus_Caldiarchaeum_subterraneum	Homo_sapiens_119624909	35.82	67	43	0	13	79	8	74	7e-07	52.0
315426997_Candidatus_Caldiarchaeum_subterraneum	Trichinella_spiralis_339232958	36.23	69	44	0	12	80	80	148	8e-07	52.8
315426997_Candidatus_Caldiarchaeum_subterraneum	Trichinella_spiralis_339232958	31.03	58	40	0	21	78	13	70	0.12	38.5
315426997_Candidatus_Caldiarchaeum_subterraneum	Octodon_degus_507622084	36.76	68	43	0	12	79	10	77	1e-06	51.6
315426997_Candidatus_Caldiarchaeum_subterraneum	Taeniopygia_guttata_197129054	36.76	68	43	0	12	79	10	77	1e-06	51.6
315426997_Candidatus_Caldiarchaeum_subterraneum	Trichinella_spiralis_339232978	36.23	69	44	0	12	80	152	220	2e-06	53.5
315426997_Candidatus_Caldiarchaeum_subterraneum	Trichinella_spiralis_339232978	32.84	67	45	0	12	78	76	142	1	45.8
315426997_Candidatus_Caldiarchaeum_subterraneum	Trichinella_spiralis_339232978	31.67	60	41	0	19	78	7	66	86	40.0
315426997_Candidatus_Caldiarchaeum_subterraneum	Dendroctonus_ponderosae_546685684	32.84	67	45	0	12	78	24	90	2e-06	52.0
315426997_Candidatus_Caldiarchaeum_subterraneum	Agrotis_ipsilon_multiple_nucleopolyhedrovirus_209171025	33.33	69	46	0	12	80	10	78	3e-06	50.8
315426997_Candidatus_Caldiarchaeum_subterraneum	Scil_35879	35.29	68	44	0	12	79	86	153	3e-06	51.2
315426997_Candidatus_Caldiarchaeum_subterraneum	Scil_35879	34.33	67	44	0	12	78	10	76	7e-05	47.4
315426997_Candidatus_Caldiarchaeum_subterraneum	Elephantulus_edwardii_585692923	32.10	81	55	0	2	82	22	102	5e-06	50.4
315426997_Candidatus_Caldiarchaeum_subterraneum	Caligus_rogercresseyi_225710628	35.14	74	48	0	12	85	10	83	5e-06	50.4
315426997_Candidatus_Caldiarchaeum_subterraneum	Lepeophtheirus_salmonis_225714096	35.14	74	48	0	12	85	10	83	6e-06	50.1
315426997_Candidatus_Caldiarchaeum_subterraneum	Scil_111778	32.14	84	57	0	2	85	38	121	7e-06	50.1
315426997_Candidatus_Caldiarchaeum_subterraneum	Theileria_parva_strain_Muguga_71034033	37.50	72	45	0	1	72	1	72	7e-06	52.0
315426997_Candidatus_Caldiarchaeum_subterraneum	Fonticula_alba_627949207	33.78	74	49	0	12	85	33	106	8e-06	50.1
315426997_Candidatus_Caldiarchaeum_subterraneum	Falb_H696_02021T0	33.78	74	49	0	12	85	33	106	8e-06	50.1
315426997_Candidatus_Caldiarchaeum_subterraneum	Cyanidium_caldarium_7799051	33.82	68	45	0	12	79	86	153	8e-06	50.1
315426997_Candidatus_Caldiarchaeum_subterraneum	Cyanidium_caldarium_7799051	32.84	67	45	0	12	78	10	76	0.0002	46.2
315426997_Candidatus_Caldiarchaeum_subterraneum	Gallus_gallus_47604954	35.21	71	46	0	12	82	10	80	8e-06	49.7
315426997_Candidatus_Caldiarchaeum_subterraneum	Esox_lucius_225715160	33.33	75	50	0	12	86	10	84	8e-06	49.3
315426997_Candidatus_Caldiarchaeum_subterraneum	Elephantulus_edwardii_585701676	33.82	68	45	0	12	79	10	77	8e-06	49.3
315426997_Candidatus_Caldiarchaeum_subterraneum	Zonotrichia_albicollis_542184045	35.21	71	46	0	12	82	2	72	9e-06	49.7
315426997_Candidatus_Caldiarchaeum_subterraneum	Mus_musculus_148684097	35.21	71	46	0	12	82	16	86	9e-06	49.7
315426997_Candidatus_Caldiarchaeum_subterraneum	Trichoplax_adhaerens_196016140	33.78	74	49	0	12	85	11	84	9e-06	49.3
315426997_Candidatus_Caldiarchaeum_subterraneum	Tadh_XP_002117924	33.78	74	49	0	12	85	11	84	9e-06	49.3
315426997_Candidatus_Caldiarchaeum_subterraneum	Scleronephthya_gracillimum_55228560	35.21	71	46	0	12	82	10	80	1e-05	49.7
315426997_Candidatus_Caldiarchaeum_subterraneum	Pan_paniscus_397522294	33.82	68	45	0	12	79	10	77	1e-05	48.9
315426997_Candidatus_Caldiarchaeum_subterraneum	Hydroides_elegans_288812763	33.78	74	49	0	12	85	10	83	1e-05	48.9
315426997_Candidatus_Caldiarchaeum_subterraneum	Lcom_198514	31.65	79	54	0	1	79	1	79	1e-05	49.3
315426997_Candidatus_Caldiarchaeum_subterraneum	Lcom_248015	38.10	63	38	1	12	74	1	62	1e-05	49.3
315426997_Candidatus_Caldiarchaeum_subterraneum	291463616	32.89	76	51	0	12	87	10	85	1e-05	49.7
315426997_Candidatus_Caldiarchaeum_subterraneum	Xenopus_Silurana_tropicalis_163915892	33.82	68	45	0	12	79	18	85	1e-05	48.9
315426997_Candidatus_Caldiarchaeum_subterraneum	Elephantulus_edwardii_585699948	33.82	68	45	0	12	79	10	77	1e-05	48.5
315426997_Candidatus_Caldiarchaeum_subterraneum	Alligator_mississippiensis_564236735	33.82	68	45	0	12	79	50	117	1e-05	48.9
315426997_Candidatus_Caldiarchaeum_subterraneum	Dendroctonus_ponderosae_478263573	32.84	67	45	0	12	78	24	90	1e-05	52.0
315428084_Candidatus_Caldiarchaeum_subterraneum	Candidatus_Caldiarchaeum_subterraneum_526887489	100.00	87	0	0	1	87	1	87	2e-53	172
315428084_Candidatus_Caldiarchaeum_subterraneum	Aigarchaeota_archaeon_SCGC_AAA471G05_519109682	73.08	78	21	0	1	78	1	78	9e-33	119
315428084_Candidatus_Caldiarchaeum_subterraneum	2265092362_candidate_division_pSL4_archaeon_SCGC_AAA471J08_GBSN_001_19	73.08	78	21	0	1	78	1	78	9e-33	119
315428084_Candidatus_Caldiarchaeum_subterraneum	2265090997_candidate_division_pSL4_archaeon_SCGC_AAA471G05_GBSN_001_14	73.08	78	21	0	1	78	1	78	9e-33	119
315428084_Candidatus_Caldiarchaeum_subterraneum	2527529147_candidate_division_pSL4_archaeon_SCGC_AAA471D15_Combined_Assembly_pSL4_2__pSL4	71.79	78	22	0	1	78	1	78	4e-32	117
315428084_Candidatus_Caldiarchaeum_subterraneum	2527525290_candidate_division_pSL4_archaeon_SCGC_AAA471B22_Combined_Assembly_pSL4_1__pSL4	71.79	78	22	0	1	78	1	78	4e-32	117
315428084_Candidatus_Caldiarchaeum_subterraneum	2265094367_candidate_division_pSL4_archaeon_SCGC_AAA471D15_GBSN_001_9	71.79	78	22	0	1	78	1	78	4e-32	117
315428084_Candidatus_Caldiarchaeum_subterraneum	2265090258_candidate_division_pSL4_archaeon_SCGC_AAA471F17_GBSN_001_13	71.79	78	22	0	1	78	1	78	4e-32	117
315428084_Candidatus_Caldiarchaeum_subterraneum	2527530435_candidate_division_pSL4_archaeon_SCGC_AAA471E14_Combined_Assembly_pSL4_3__pSL4	70.51	78	23	0	1	78	1	78	4e-30	112
315428084_Candidatus_Caldiarchaeum_subterraneum	2265088663_candidate_division_pSL4_archaeon_JGI_0000001A7_GBSA_001_112	70.51	78	23	0	1	78	1	78	4e-30	112
315428084_Candidatus_Caldiarchaeum_subterraneum	2265088059_candidate_division_pSL4_archaeon_SCGC_AAA471E14_GBSN_001_10	70.51	78	23	0	1	78	1	78	4e-30	112
315428084_Candidatus_Caldiarchaeum_subterraneum	marine_sediment_metagenome_604361154	42.31	78	44	1	1	78	1	77	9e-13	67.8
315428084_Candidatus_Caldiarchaeum_subterraneum	Homo_sapiens_119624909	35.82	67	43	0	13	79	8	74	7e-07	52.0
315428084_Candidatus_Caldiarchaeum_subterraneum	Trichinella_spiralis_339232958	36.23	69	44	0	12	80	80	148	8e-07	52.8
315428084_Candidatus_Caldiarchaeum_subterraneum	Trichinella_spiralis_339232958	31.03	58	40	0	21	78	13	70	0.12	38.5
315428084_Candidatus_Caldiarchaeum_subterraneum	Octodon_degus_507622084	36.76	68	43	0	12	79	10	77	1e-06	51.6
315428084_Candidatus_Caldiarchaeum_subterraneum	Taeniopygia_guttata_197129054	36.76	68	43	0	12	79	10	77	1e-06	51.6
315428084_Candidatus_Caldiarchaeum_subterraneum	Trichinella_spiralis_339232978	36.23	69	44	0	12	80	152	220	2e-06	53.5
315428084_Candidatus_Caldiarchaeum_subterraneum	Trichinella_spiralis_339232978	32.84	67	45	0	12	78	76	142	1	45.8
315428084_Candidatus_Caldiarchaeum_subterraneum	Trichinella_spiralis_339232978	31.67	60	41	0	19	78	7	66	86	40.0
315428084_Candidatus_Caldiarchaeum_subterraneum	Dendroctonus_ponderosae_546685684	32.84	67	45	0	12	78	24	90	2e-06	52.0
315428084_Candidatus_Caldiarchaeum_subterraneum	Agrotis_ipsilon_multiple_nucleopolyhedrovirus_209171025	33.33	69	46	0	12	80	10	78	3e-06	50.8
315428084_Candidatus_Caldiarchaeum_subterraneum	Scil_35879	35.29	68	44	0	12	79	86	153	3e-06	51.2
315428084_Candidatus_Caldiarchaeum_subterraneum	Scil_35879	34.33	67	44	0	12	78	10	76	7e-05	47.4
315428084_Candidatus_Caldiarchaeum_subterraneum	Elephantulus_edwardii_585692923	32.10	81	55	0	2	82	22	102	5e-06	50.4
315428084_Candidatus_Caldiarchaeum_subterraneum	Caligus_rogercresseyi_225710628	35.14	74	48	0	12	85	10	83	5e-06	50.4
315428084_Candidatus_Caldiarchaeum_subterraneum	Lepeophtheirus_salmonis_225714096	35.14	74	48	0	12	85	10	83	6e-06	50.1
315428084_Candidatus_Caldiarchaeum_subterraneum	Scil_111778	32.14	84	57	0	2	85	38	121	7e-06	50.1
315428084_Candidatus_Caldiarchaeum_subterraneum	Theileria_parva_strain_Muguga_71034033	37.50	72	45	0	1	72	1	72	7e-06	52.0
315428084_Candidatus_Caldiarchaeum_subterraneum	Fonticula_alba_627949207	33.78	74	49	0	12	85	33	106	8e-06	50.1
315428084_Candidatus_Caldiarchaeum_subterraneum	Falb_H696_02021T0	33.78	74	49	0	12	85	33	106	8e-06	50.1
315428084_Candidatus_Caldiarchaeum_subterraneum	Cyanidium_caldarium_7799051	33.82	68	45	0	12	79	86	153	8e-06	50.1
315428084_Candidatus_Caldiarchaeum_subterraneum	Cyanidium_caldarium_7799051	32.84	67	45	0	12	78	10	76	0.0002	46.2
315428084_Candidatus_Caldiarchaeum_subterraneum	Gallus_gallus_47604954	35.21	71	46	0	12	82	10	80	8e-06	49.7
315428084_Candidatus_Caldiarchaeum_subterraneum	Esox_lucius_225715160	33.33	75	50	0	12	86	10	84	8e-06	49.3
315428084_Candidatus_Caldiarchaeum_subterraneum	Elephantulus_edwardii_585701676	33.82	68	45	0	12	79	10	77	8e-06	49.3
315428084_Candidatus_Caldiarchaeum_subterraneum	Zonotrichia_albicollis_542184045	35.21	71	46	0	12	82	2	72	9e-06	49.7
315428084_Candidatus_Caldiarchaeum_subterraneum	Mus_musculus_148684097	35.21	71	46	0	12	82	16	86	9e-06	49.7
315428084_Candidatus_Caldiarchaeum_subterraneum	Trichoplax_adhaerens_196016140	33.78	74	49	0	12	85	11	84	9e-06	49.3
315428084_Candidatus_Caldiarchaeum_subterraneum	Tadh_XP_002117924	33.78	74	49	0	12	85	11	84	9e-06	49.3
315428084_Candidatus_Caldiarchaeum_subterraneum	Scleronephthya_gracillimum_55228560	35.21	71	46	0	12	82	10	80	1e-05	49.7
315428084_Candidatus_Caldiarchaeum_subterraneum	Pan_paniscus_397522294	33.82	68	45	0	12	79	10	77	1e-05	48.9
315428084_Candidatus_Caldiarchaeum_subterraneum	Hydroides_elegans_288812763	33.78	74	49	0	12	85	10	83	1e-05	48.9
315428084_Candidatus_Caldiarchaeum_subterraneum	Lcom_198514	31.65	79	54	0	1	79	1	79	1e-05	49.3
315428084_Candidatus_Caldiarchaeum_subterraneum	Lcom_248015	38.10	63	38	1	12	74	1	62	1e-05	49.3
315428084_Candidatus_Caldiarchaeum_subterraneum	291463616	32.89	76	51	0	12	87	10	85	1e-05	49.7
315428084_Candidatus_Caldiarchaeum_subterraneum	Xenopus_Silurana_tropicalis_163915892	33.82	68	45	0	12	79	18	85	1e-05	48.9
315428084_Candidatus_Caldiarchaeum_subterraneum	Elephantulus_edwardii_585699948	33.82	68	45	0	12	79	10	77	1e-05	48.5
315428084_Candidatus_Caldiarchaeum_subterraneum	Alligator_mississippiensis_564236735	33.82	68	45	0	12	79	50	117	1e-05	48.9
315428084_Candidatus_Caldiarchaeum_subterraneum	Dendroctonus_ponderosae_478263573	32.84	67	45	0	12	78	24	90	1e-05	52.0
343485671_Candidatus_Caldiarchaeum_subterraneum	Candidatus_Caldiarchaeum_subterraneum_526887489	100.00	87	0	0	1	87	1	87	2e-53	172
343485671_Candidatus_Caldiarchaeum_subterraneum	Aigarchaeota_archaeon_SCGC_AAA471G05_519109682	73.08	78	21	0	1	78	1	78	9e-33	119
343485671_Candidatus_Caldiarchaeum_subterraneum	2265092362_candidate_division_pSL4_archaeon_SCGC_AAA471J08_GBSN_001_19	73.08	78	21	0	1	78	1	78	9e-33	119
343485671_Candidatus_Caldiarchaeum_subterraneum	2265090997_candidate_division_pSL4_archaeon_SCGC_AAA471G05_GBSN_001_14	73.08	78	21	0	1	78	1	78	9e-33	119
343485671_Candidatus_Caldiarchaeum_subterraneum	2527529147_candidate_division_pSL4_archaeon_SCGC_AAA471D15_Combined_Assembly_pSL4_2__pSL4	71.79	78	22	0	1	78	1	78	4e-32	117
343485671_Candidatus_Caldiarchaeum_subterraneum	2527525290_candidate_division_pSL4_archaeon_SCGC_AAA471B22_Combined_Assembly_pSL4_1__pSL4	71.79	78	22	0	1	78	1	78	4e-32	117
343485671_Candidatus_Caldiarchaeum_subterraneum	2265094367_candidate_division_pSL4_archaeon_SCGC_AAA471D15_GBSN_001_9	71.79	78	22	0	1	78	1	78	4e-32	117
343485671_Candidatus_Caldiarchaeum_subterraneum	2265090258_candidate_division_pSL4_archaeon_SCGC_AAA471F17_GBSN_001_13	71.79	78	22	0	1	78	1	78	4e-32	117
343485671_Candidatus_Caldiarchaeum_subterraneum	2527530435_candidate_division_pSL4_archaeon_SCGC_AAA471E14_Combined_Assembly_pSL4_3__pSL4	70.51	78	23	0	1	78	1	78	4e-30	112
343485671_Candidatus_Caldiarchaeum_subterraneum	2265088663_candidate_division_pSL4_archaeon_JGI_0000001A7_GBSA_001_112	70.51	78	23	0	1	78	1	78	4e-30	112
343485671_Candidatus_Caldiarchaeum_subterraneum	2265088059_candidate_division_pSL4_archaeon_SCGC_AAA471E14_GBSN_001_10	70.51	78	23	0	1	78	1	78	4e-30	112
343485671_Candidatus_Caldiarchaeum_subterraneum	marine_sediment_metagenome_604361154	42.31	78	44	1	1	78	1	77	9e-13	67.8
343485671_Candidatus_Caldiarchaeum_subterraneum	Homo_sapiens_119624909	35.82	67	43	0	13	79	8	74	7e-07	52.0
343485671_Candidatus_Caldiarchaeum_subterraneum	Trichinella_spiralis_339232958	36.23	69	44	0	12	80	80	148	8e-07	52.8
343485671_Candidatus_Caldiarchaeum_subterraneum	Trichinella_spiralis_339232958	31.03	58	40	0	21	78	13	70	0.12	38.5
343485671_Candidatus_Caldiarchaeum_subterraneum	Octodon_degus_507622084	36.76	68	43	0	12	79	10	77	1e-06	51.6
343485671_Candidatus_Caldiarchaeum_subterraneum	Taeniopygia_guttata_197129054	36.76	68	43	0	12	79	10	77	1e-06	51.6
343485671_Candidatus_Caldiarchaeum_subterraneum	Trichinella_spiralis_339232978	36.23	69	44	0	12	80	152	220	2e-06	53.5
343485671_Candidatus_Caldiarchaeum_subterraneum	Trichinella_spiralis_339232978	32.84	67	45	0	12	78	76	142	1	45.8
343485671_Candidatus_Caldiarchaeum_subterraneum	Trichinella_spiralis_339232978	31.67	60	41	0	19	78	7	66	86	40.0
343485671_Candidatus_Caldiarchaeum_subterraneum	Dendroctonus_ponderosae_546685684	32.84	67	45	0	12	78	24	90	2e-06	52.0
343485671_Candidatus_Caldiarchaeum_subterraneum	Agrotis_ipsilon_multiple_nucleopolyhedrovirus_209171025	33.33	69	46	0	12	80	10	78	3e-06	50.8
343485671_Candidatus_Caldiarchaeum_subterraneum	Scil_35879	35.29	68	44	0	12	79	86	153	3e-06	51.2
343485671_Candidatus_Caldiarchaeum_subterraneum	Scil_35879	34.33	67	44	0	12	78	10	76	7e-05	47.4
343485671_Candidatus_Caldiarchaeum_subterraneum	Elephantulus_edwardii_585692923	32.10	81	55	0	2	82	22	102	5e-06	50.4
343485671_Candidatus_Caldiarchaeum_subterraneum	Caligus_rogercresseyi_225710628	35.14	74	48	0	12	85	10	83	5e-06	50.4
343485671_Candidatus_Caldiarchaeum_subterraneum	Lepeophtheirus_salmonis_225714096	35.14	74	48	0	12	85	10	83	6e-06	50.1
343485671_Candidatus_Caldiarchaeum_subterraneum	Scil_111778	32.14	84	57	0	2	85	38	121	7e-06	50.1
343485671_Candidatus_Caldiarchaeum_subterraneum	Theileria_parva_strain_Muguga_71034033	37.50	72	45	0	1	72	1	72	7e-06	52.0
343485671_Candidatus_Caldiarchaeum_subterraneum	Fonticula_alba_627949207	33.78	74	49	0	12	85	33	106	8e-06	50.1
343485671_Candidatus_Caldiarchaeum_subterraneum	Falb_H696_02021T0	33.78	74	49	0	12	85	33	106	8e-06	50.1
343485671_Candidatus_Caldiarchaeum_subterraneum	Cyanidium_caldarium_7799051	33.82	68	45	0	12	79	86	153	8e-06	50.1
343485671_Candidatus_Caldiarchaeum_subterraneum	Cyanidium_caldarium_7799051	32.84	67	45	0	12	78	10	76	0.0002	46.2
343485671_Candidatus_Caldiarchaeum_subterraneum	Gallus_gallus_47604954	35.21	71	46	0	12	82	10	80	8e-06	49.7
343485671_Candidatus_Caldiarchaeum_subterraneum	Esox_lucius_225715160	33.33	75	50	0	12	86	10	84	8e-06	49.3
343485671_Candidatus_Caldiarchaeum_subterraneum	Elephantulus_edwardii_585701676	33.82	68	45	0	12	79	10	77	8e-06	49.3
343485671_Candidatus_Caldiarchaeum_subterraneum	Zonotrichia_albicollis_542184045	35.21	71	46	0	12	82	2	72	9e-06	49.7
343485671_Candidatus_Caldiarchaeum_subterraneum	Mus_musculus_148684097	35.21	71	46	0	12	82	16	86	9e-06	49.7
343485671_Candidatus_Caldiarchaeum_subterraneum	Trichoplax_adhaerens_196016140	33.78	74	49	0	12	85	11	84	9e-06	49.3
343485671_Candidatus_Caldiarchaeum_subterraneum	Tadh_XP_002117924	33.78	74	49	0	12	85	11	84	9e-06	49.3
343485671_Candidatus_Caldiarchaeum_subterraneum	Scleronephthya_gracillimum_55228560	35.21	71	46	0	12	82	10	80	1e-05	49.7
343485671_Candidatus_Caldiarchaeum_subterraneum	Pan_paniscus_397522294	33.82	68	45	0	12	79	10	77	1e-05	48.9
343485671_Candidatus_Caldiarchaeum_subterraneum	Hydroides_elegans_288812763	33.78	74	49	0	12	85	10	83	1e-05	48.9
343485671_Candidatus_Caldiarchaeum_subterraneum	Lcom_198514	31.65	79	54	0	1	79	1	79	1e-05	49.3
343485671_Candidatus_Caldiarchaeum_subterraneum	Lcom_248015	38.10	63	38	1	12	74	1	62	1e-05	49.3
343485671_Candidatus_Caldiarchaeum_subterraneum	291463616	32.89	76	51	0	12	87	10	85	1e-05	49.7
343485671_Candidatus_Caldiarchaeum_subterraneum	Xenopus_Silurana_tropicalis_163915892	33.82	68	45	0	12	79	18	85	1e-05	48.9
343485671_Candidatus_Caldiarchaeum_subterraneum	Elephantulus_edwardii_585699948	33.82	68	45	0	12	79	10	77	1e-05	48.5
343485671_Candidatus_Caldiarchaeum_subterraneum	Alligator_mississippiensis_564236735	33.82	68	45	0	12	79	50	117	1e-05	48.9
343485671_Candidatus_Caldiarchaeum_subterraneum	Dendroctonus_ponderosae_478263573	32.84	67	45	0	12	78	24	90	1e-05	52.0
516977482_candidate_division_YNPFFA	candidate_division_YNPFFA_516977482	100.00	104	0	0	1	104	1	104	6e-62	195
516977482_candidate_division_YNPFFA	2527531181_candidate_division_YNPFFA_archaeon_SCGC_AAA471B05_Combined_Assembly_YNPFFA_1__YNPFFA	100.00	104	0	0	1	104	1	104	6e-62	195
516977482_candidate_division_YNPFFA	2265121746_candidate_division_YNPFFA_archaeon_SCGC_AAA471L14_GBSN_001_23	100.00	104	0	0	1	104	1	104	6e-62	195
516977482_candidate_division_YNPFFA	2265120433_candidate_division_YNPFFA_archaeon_SCGC_AAA471L13_GBSN_001_22	100.00	104	0	0	1	104	1	104	6e-62	195
516977482_candidate_division_YNPFFA	2264870547_candidate_division_YNPFFA_archaeon_SCGC_AAA471C03_GBSN_001_6	100.00	104	0	0	1	104	1	104	6e-62	195
516977482_candidate_division_YNPFFA	2264869402_candidate_division_YNPFFA_archaeon_SCGC_AAA471B23_GBSN_001_5	100.00	104	0	0	1	104	1	104	6e-62	195
516977482_candidate_division_YNPFFA	2264869028_candidate_division_YNPFFA_archaeon_SCGC_AAA471B05_GBSN_001_2	100.00	104	0	0	1	104	1	104	6e-62	195
516977482_candidate_division_YNPFFA	2264867171_candidate_division_YNPFFA_archaeon_SCGC_AAA471O08_GBSN_001_29	100.00	104	0	0	1	104	1	104	6e-62	195
516977482_candidate_division_YNPFFA	Coccomyxa_subellipsoidea_C169_545367771	25.00	64	46	1	26	89	9	70	27	40.8
516977482_candidate_division_YNPFFA	Drosophila_pseudoobscura_pseudoobscura_125775113	23.88	67	51	0	25	91	10	76	54	40.8
516977482_candidate_division_YNPFFA	Drosophila_persimilis_195144934	23.88	67	51	0	25	91	10	76	66	40.8
516977482_candidate_division_YNPFFA	Eucalyptus_grandis_629094314	32.81	64	43	0	21	84	249	312	0.44	38.1
516977482_candidate_division_YNPFFA	marine_sediment_metagenome_595051480	36.73	49	30	1	30	78	23	70	0.58	36.2
516977482_candidate_division_YNPFFA	marine_sediment_metagenome_594825239	36.73	49	30	1	30	78	20	67	0.62	35.8
516977482_candidate_division_YNPFFA	Saccharomyces_kudriavzevii_IFO_1802_401840717	26.39	72	51	1	21	92	7	76	1.3	37.0
516977482_candidate_division_YNPFFA	Saccharomyces_cerevisiae_x_Saccharomyces_kudriavzevii_VIN7_365761179	26.39	72	51	1	21	92	7	76	1.3	37.0
516977482_candidate_division_YNPFFA	Cricetulus_griseus_537256752	31.11	90	50	5	9	93	2055	2137	1.4	37.0
516977482_candidate_division_YNPFFA	Albugo_laibachii_Nc14_325180981	33.90	59	37	1	26	84	68	124	1.8	36.6
516977482_candidate_division_YNPFFA	Populus_trichocarpa_566165718	29.21	89	58	3	5	90	231	317	1.8	36.6
516977482_candidate_division_YNPFFA	Albugo_laibachii_Nc14_325180980	33.90	59	37	1	26	84	78	134	1.8	36.6
516977482_candidate_division_YNPFFA	Albugo_laibachii_Nc14_325180982	33.90	59	37	1	26	84	84	140	1.8	36.6
516977482_candidate_division_YNPFFA	Tetrapisispora_blattae_CBS_6284_444315840	28.77	73	50	1	21	93	7	77	2.3	36.2
516977482_candidate_division_YNPFFA	Reticulomyxa_filosa_569401745	28.07	57	41	0	30	86	23	79	2.5	34.7
516977482_candidate_division_YNPFFA	Rfil_33590_1c	28.07	57	41	0	30	86	23	79	2.5	34.7
516977482_candidate_division_YNPFFA	Phytomonas_sp_isolate_Hart1_594148461	27.27	66	44	1	26	91	11	72	2.7	35.8
516977482_candidate_division_YNPFFA	marine_sediment_metagenome_604289766	33.33	51	33	1	30	80	20	69	2.7	34.3
516977482_candidate_division_YNPFFA	Trichomonas_vaginalis_G3_154415025	28.95	76	44	2	28	96	14	86	2.8	35.8
516977482_candidate_division_YNPFFA	Tvag_XP_001580538	28.95	76	44	2	28	96	14	86	2.8	35.8
516977482_candidate_division_YNPFFA	Cricetulus_griseus_625292181	31.11	90	50	5	9	93	2547	2629	2.9	36.2
516977482_candidate_division_YNPFFA	Trichophyton_rubrum_CBS_118892_327299230	28.00	75	49	2	15	86	9	81	3.2	35.0
516977482_candidate_division_YNPFFA	Arthroderma_benhamiae_CBS_112371_302495735	28.00	75	49	2	15	86	9	81	3.2	35.0
516977482_candidate_division_YNPFFA	Trichophyton_rubrum_MR850_607878772	28.00	75	49	2	15	86	9	81	3.2	35.0
516977482_candidate_division_YNPFFA	Paramecium_tetraurelia_strain_d42_145499454	30.77	65	39	2	30	92	15	75	3.3	35.8
516977482_candidate_division_YNPFFA	Ptet_A0CBZ8_A0CBZ8	30.77	65	39	2	30	92	15	75	3.3	35.8
516977482_candidate_division_YNPFFA	Saccharomyces_arboricola_H6_401626135	25.00	72	52	1	21	92	7	76	3.4	35.8
516977482_candidate_division_YNPFFA	Cricetulus_griseus_354499561	31.11	90	50	5	9	93	2561	2643	3.5	35.8
516977482_candidate_division_YNPFFA	Saccharomyces_cerevisiae_4261672	26.39	72	51	1	21	92	7	76	3.7	35.4
516977482_candidate_division_YNPFFA	Saccharomyces_cerevisiae_S288c_398364251	26.39	72	51	1	21	92	7	76	3.7	35.4
516977482_candidate_division_YNPFFA	Saccharomyces_cerevisiae_JAY291_256273801	26.39	72	51	1	21	92	7	76	3.7	35.4
516977482_candidate_division_YNPFFA	Scer_SCRT_04434	26.39	72	51	1	21	92	7	76	3.7	35.4
516977482_candidate_division_YNPFFA	Saccharomyces_cerevisiae_FostersB_323305178	26.39	72	51	1	21	92	7	76	3.7	35.4
516977482_candidate_division_YNPFFA	Saccharomyces_cerevisiae_EC1118_259145863	26.39	72	51	1	21	92	7	76	3.7	35.4
516977482_candidate_division_YNPFFA	Tetrahymena_thermophila_146161955	31.88	69	43	3	30	96	16	82	4.0	35.4
516977482_candidate_division_YNPFFA	Tthe_XP_001008308	31.88	69	43	3	30	96	16	82	4.0	35.4
516977482_candidate_division_YNPFFA	Leishmania_braziliensis_MHOMBR75M2904_154333886	20.34	59	47	0	34	92	20	78	4.1	35.4
516977482_candidate_division_YNPFFA	Aspergillus_clavatus_NRRL_1_121716260	28.74	87	54	2	14	97	660	741	5.4	35.4
516977482_candidate_division_YNPFFA	Ancylostoma_ceylanicum_597832926	25.00	64	48	0	29	92	28	91	5.6	35.0
516977482_candidate_division_YNPFFA	Anaerococcus_lactolyticus_490965866	32.31	65	43	1	6	69	22	86	6.0	34.7
516977482_candidate_division_YNPFFA	marine_metagenome_139917366	33.33	66	43	1	5	70	100	164	6.2	34.7
516977482_candidate_division_YNPFFA	Strongylocentrotus_purpuratus_390367531	27.69	65	45	1	29	93	28	90	6.5	35.0
519109682_Aigarchaeota_archaeon_SCGC_AAA471_G05	Aigarchaeota_archaeon_SCGC_AAA471G05_519109682	100.00	78	0	0	1	78	1	78	3e-46	153
519109682_Aigarchaeota_archaeon_SCGC_AAA471_G05	2265092362_candidate_division_pSL4_archaeon_SCGC_AAA471J08_GBSN_001_19	100.00	78	0	0	1	78	1	78	3e-46	153
519109682_Aigarchaeota_archaeon_SCGC_AAA471_G05	2265090997_candidate_division_pSL4_archaeon_SCGC_AAA471G05_GBSN_001_14	100.00	78	0	0	1	78	1	78	3e-46	153
519109682_Aigarchaeota_archaeon_SCGC_AAA471_G05	2527529147_candidate_division_pSL4_archaeon_SCGC_AAA471D15_Combined_Assembly_pSL4_2__pSL4	98.72	78	1	0	1	78	1	78	1e-45	152
519109682_Aigarchaeota_archaeon_SCGC_AAA471_G05	2527525290_candidate_division_pSL4_archaeon_SCGC_AAA471B22_Combined_Assembly_pSL4_1__pSL4	98.72	78	1	0	1	78	1	78	1e-45	152
519109682_Aigarchaeota_archaeon_SCGC_AAA471_G05	2265094367_candidate_division_pSL4_archaeon_SCGC_AAA471D15_GBSN_001_9	98.72	78	1	0	1	78	1	78	1e-45	152
519109682_Aigarchaeota_archaeon_SCGC_AAA471_G05	2265090258_candidate_division_pSL4_archaeon_SCGC_AAA471F17_GBSN_001_13	98.72	78	1	0	1	78	1	78	1e-45	152
519109682_Aigarchaeota_archaeon_SCGC_AAA471_G05	2527530435_candidate_division_pSL4_archaeon_SCGC_AAA471E14_Combined_Assembly_pSL4_3__pSL4	75.64	78	19	0	1	78	1	78	8e-36	127
519109682_Aigarchaeota_archaeon_SCGC_AAA471_G05	2265088663_candidate_division_pSL4_archaeon_JGI_0000001A7_GBSA_001_112	75.64	78	19	0	1	78	1	78	8e-36	127
519109682_Aigarchaeota_archaeon_SCGC_AAA471_G05	2265088059_candidate_division_pSL4_archaeon_SCGC_AAA471E14_GBSN_001_10	75.64	78	19	0	1	78	1	78	8e-36	127
519109682_Aigarchaeota_archaeon_SCGC_AAA471_G05	Candidatus_Caldiarchaeum_subterraneum_526887489	73.08	78	21	0	1	78	1	78	8e-33	119
519109682_Aigarchaeota_archaeon_SCGC_AAA471_G05	marine_sediment_metagenome_604361154	35.90	78	49	1	1	78	1	77	4e-09	57.8
519109682_Aigarchaeota_archaeon_SCGC_AAA471_G05	Setaria_italica_514803922	42.62	61	35	0	11	71	71	131	6e-06	51.6
519109682_Aigarchaeota_archaeon_SCGC_AAA471_G05	Laccaria_bicolor_S238NH82_170109575	32.84	67	45	0	12	78	10	76	7e-05	46.2
519109682_Aigarchaeota_archaeon_SCGC_AAA471_G05	Dendroctonus_ponderosae_546685684	35.82	67	43	0	12	78	24	90	8e-05	47.4
519109682_Aigarchaeota_archaeon_SCGC_AAA471_G05	Malus_domestica_657993183	33.33	72	48	0	1	72	63	134	0.0002	47.0
519109682_Aigarchaeota_archaeon_SCGC_AAA471_G05	Gpro_28769	34.33	67	44	0	12	78	10	76	0.0003	44.7
519109682_Aigarchaeota_archaeon_SCGC_AAA471_G05	Trichomonas_vaginalis_G3_123477237	33.33	78	52	0	1	78	1	78	0.0004	44.3
519109682_Aigarchaeota_archaeon_SCGC_AAA471_G05	Tvag_XP_001321787	33.33	78	52	0	1	78	1	78	0.0004	44.3
519109682_Aigarchaeota_archaeon_SCGC_AAA471_G05	Dendroctonus_ponderosae_478263573	35.82	67	43	0	12	78	24	90	0.0006	46.6
519109682_Aigarchaeota_archaeon_SCGC_AAA471_G05	Solanum_lycopersicum_460372006	33.33	57	38	0	16	72	69	125	0.0007	44.3
519109682_Aigarchaeota_archaeon_SCGC_AAA471_G05	Solanum_tuberosum_565381635	33.33	57	38	0	16	72	67	123	0.0008	43.9
519109682_Aigarchaeota_archaeon_SCGC_AAA471_G05	Trichomonas_vaginalis_G3_123390136	32.79	61	41	0	12	72	10	70	1	43.1
519109682_Aigarchaeota_archaeon_SCGC_AAA471_G05	Tvag_XP_001299833	32.79	61	41	0	12	72	10	70	1	43.1
519109682_Aigarchaeota_archaeon_SCGC_AAA471_G05	Rhizopus_delemar_RA_99880_384491388	37.31	67	42	0	12	78	10	76	1	43.1
519109682_Aigarchaeota_archaeon_SCGC_AAA471_G05	Rory_7595	37.31	67	42	0	12	78	10	76	1	43.1
519109682_Aigarchaeota_archaeon_SCGC_AAA471_G05	Vitis_vinifera_297735646	31.34	67	46	0	6	72	4	70	1	44.7
519109682_Aigarchaeota_archaeon_SCGC_AAA471_G05	Erythranthe_guttata_604329436	31.58	57	39	0	16	72	72	128	1	43.5
519109682_Aigarchaeota_archaeon_SCGC_AAA471_G05	Mgut_mgv1a015477m	31.58	57	39	0	16	72	72	128	1	43.5
519109682_Aigarchaeota_archaeon_SCGC_AAA471_G05	Exophiala_aquamarina_CBS_119918_656917755	34.33	67	44	0	12	78	10	76	2	42.4
519109682_Aigarchaeota_archaeon_SCGC_AAA471_G05	Cladophialophora_yegresii_CBS_114405_628299089	34.33	67	44	0	12	78	10	76	2	42.4
519109682_Aigarchaeota_archaeon_SCGC_AAA471_G05	Solanum_tuberosum_565343023	33.33	57	38	0	16	72	73	129	2	43.1
519109682_Aigarchaeota_archaeon_SCGC_AAA471_G05	Sorghum_bicolor_242074354	36.07	61	39	0	11	71	75	135	2	44.3
519109682_Aigarchaeota_archaeon_SCGC_AAA471_G05	Sbic_06g028870	36.07	61	39	0	11	71	75	135	2	44.3
519109682_Aigarchaeota_archaeon_SCGC_AAA471_G05	Singapore_grouper_iridovirus_56692739	32.84	67	45	0	12	78	10	76	3	42.0
519109682_Aigarchaeota_archaeon_SCGC_AAA471_G05	Paramecium_tetraurelia_strain_d42_145503723	34.33	67	44	0	12	78	10	76	3	43.9
519109682_Aigarchaeota_archaeon_SCGC_AAA471_G05	Ptet_A0CI21_A0CI21	34.33	67	44	0	12	78	10	76	3	43.9
519109682_Aigarchaeota_archaeon_SCGC_AAA471_G05	Mcir_Mucci2_111742	35.82	67	43	0	12	78	10	76	3	42.0
519109682_Aigarchaeota_archaeon_SCGC_AAA471_G05	Grouper_iridovirus_56418270	32.84	67	45	0	12	78	10	76	3	42.0
519109682_Aigarchaeota_archaeon_SCGC_AAA471_G05	Neospora_caninum_Liverpool_401412884	35.82	67	43	0	11	77	9	75	3	42.7
519109682_Aigarchaeota_archaeon_SCGC_AAA471_G05	marine_metagenome_140220135	32.05	78	53	0	1	78	1	78	3	42.0
519109682_Aigarchaeota_archaeon_SCGC_AAA471_G05	Erythranthe_guttata_604317114	35.71	70	45	0	9	78	44	113	3	42.0
519109682_Aigarchaeota_archaeon_SCGC_AAA471_G05	Mgut_mgv1a016549m	35.71	70	45	0	9	78	44	113	3	42.0
519109682_Aigarchaeota_archaeon_SCGC_AAA471_G05	marine_metagenome_140549086	31.75	63	43	0	16	78	1	63	3	42.4
519109682_Aigarchaeota_archaeon_SCGC_AAA471_G05	6729726	37.31	67	42	0	12	78	10	76	3	41.6
519109682_Aigarchaeota_archaeon_SCGC_AAA471_G05	marine_metagenome_138774619	30.77	78	54	0	1	78	1	78	4	41.6
519109682_Aigarchaeota_archaeon_SCGC_AAA471_G05	marine_metagenome_140834649	39.13	69	38	1	9	73	54	122	4	43.5
519109682_Aigarchaeota_archaeon_SCGC_AAA471_G05	Vitis_vinifera_225452240	33.33	57	38	0	16	72	69	125	4	42.4
519109682_Aigarchaeota_archaeon_SCGC_AAA471_G05	marine_sediment_metagenome_598763899	34.33	67	44	0	12	78	10	76	4	41.6
519109682_Aigarchaeota_archaeon_SCGC_AAA471_G05	Sorghum_bicolor_242054875	34.38	64	42	0	11	74	43	106	4	43.5
526887489_Candidatus_Caldiarchaeum_subterraneum	Candidatus_Caldiarchaeum_subterraneum_526887489	100.00	87	0	0	1	87	1	87	2e-53	172
526887489_Candidatus_Caldiarchaeum_subterraneum	Aigarchaeota_archaeon_SCGC_AAA471G05_519109682	73.08	78	21	0	1	78	1	78	9e-33	119
526887489_Candidatus_Caldiarchaeum_subterraneum	2265092362_candidate_division_pSL4_archaeon_SCGC_AAA471J08_GBSN_001_19	73.08	78	21	0	1	78	1	78	9e-33	119
526887489_Candidatus_Caldiarchaeum_subterraneum	2265090997_candidate_division_pSL4_archaeon_SCGC_AAA471G05_GBSN_001_14	73.08	78	21	0	1	78	1	78	9e-33	119
526887489_Candidatus_Caldiarchaeum_subterraneum	2527529147_candidate_division_pSL4_archaeon_SCGC_AAA471D15_Combined_Assembly_pSL4_2__pSL4	71.79	78	22	0	1	78	1	78	4e-32	117
526887489_Candidatus_Caldiarchaeum_subterraneum	2527525290_candidate_division_pSL4_archaeon_SCGC_AAA471B22_Combined_Assembly_pSL4_1__pSL4	71.79	78	22	0	1	78	1	78	4e-32	117
526887489_Candidatus_Caldiarchaeum_subterraneum	2265094367_candidate_division_pSL4_archaeon_SCGC_AAA471D15_GBSN_001_9	71.79	78	22	0	1	78	1	78	4e-32	117
526887489_Candidatus_Caldiarchaeum_subterraneum	2265090258_candidate_division_pSL4_archaeon_SCGC_AAA471F17_GBSN_001_13	71.79	78	22	0	1	78	1	78	4e-32	117
526887489_Candidatus_Caldiarchaeum_subterraneum	2527530435_candidate_division_pSL4_archaeon_SCGC_AAA471E14_Combined_Assembly_pSL4_3__pSL4	70.51	78	23	0	1	78	1	78	4e-30	112
526887489_Candidatus_Caldiarchaeum_subterraneum	2265088663_candidate_division_pSL4_archaeon_JGI_0000001A7_GBSA_001_112	70.51	78	23	0	1	78	1	78	4e-30	112
526887489_Candidatus_Caldiarchaeum_subterraneum	2265088059_candidate_division_pSL4_archaeon_SCGC_AAA471E14_GBSN_001_10	70.51	78	23	0	1	78	1	78	4e-30	112
526887489_Candidatus_Caldiarchaeum_subterraneum	marine_sediment_metagenome_604361154	42.31	78	44	1	1	78	1	77	9e-13	67.8
526887489_Candidatus_Caldiarchaeum_subterraneum	Homo_sapiens_119624909	35.82	67	43	0	13	79	8	74	7e-07	52.0
526887489_Candidatus_Caldiarchaeum_subterraneum	Trichinella_spiralis_339232958	36.23	69	44	0	12	80	80	148	8e-07	52.8
526887489_Candidatus_Caldiarchaeum_subterraneum	Trichinella_spiralis_339232958	31.03	58	40	0	21	78	13	70	0.12	38.5
526887489_Candidatus_Caldiarchaeum_subterraneum	Octodon_degus_507622084	36.76	68	43	0	12	79	10	77	1e-06	51.6
526887489_Candidatus_Caldiarchaeum_subterraneum	Taeniopygia_guttata_197129054	36.76	68	43	0	12	79	10	77	1e-06	51.6
526887489_Candidatus_Caldiarchaeum_subterraneum	Trichinella_spiralis_339232978	36.23	69	44	0	12	80	152	220	2e-06	53.5
526887489_Candidatus_Caldiarchaeum_subterraneum	Trichinella_spiralis_339232978	32.84	67	45	0	12	78	76	142	1	45.8
526887489_Candidatus_Caldiarchaeum_subterraneum	Trichinella_spiralis_339232978	31.67	60	41	0	19	78	7	66	86	40.0
526887489_Candidatus_Caldiarchaeum_subterraneum	Dendroctonus_ponderosae_546685684	32.84	67	45	0	12	78	24	90	2e-06	52.0
526887489_Candidatus_Caldiarchaeum_subterraneum	Agrotis_ipsilon_multiple_nucleopolyhedrovirus_209171025	33.33	69	46	0	12	80	10	78	3e-06	50.8
526887489_Candidatus_Caldiarchaeum_subterraneum	Scil_35879	35.29	68	44	0	12	79	86	153	3e-06	51.2
526887489_Candidatus_Caldiarchaeum_subterraneum	Scil_35879	34.33	67	44	0	12	78	10	76	7e-05	47.4
526887489_Candidatus_Caldiarchaeum_subterraneum	Elephantulus_edwardii_585692923	32.10	81	55	0	2	82	22	102	5e-06	50.4
526887489_Candidatus_Caldiarchaeum_subterraneum	Caligus_rogercresseyi_225710628	35.14	74	48	0	12	85	10	83	5e-06	50.4
526887489_Candidatus_Caldiarchaeum_subterraneum	Lepeophtheirus_salmonis_225714096	35.14	74	48	0	12	85	10	83	6e-06	50.1
526887489_Candidatus_Caldiarchaeum_subterraneum	Scil_111778	32.14	84	57	0	2	85	38	121	7e-06	50.1
526887489_Candidatus_Caldiarchaeum_subterraneum	Theileria_parva_strain_Muguga_71034033	37.50	72	45	0	1	72	1	72	7e-06	52.0
526887489_Candidatus_Caldiarchaeum_subterraneum	Fonticula_alba_627949207	33.78	74	49	0	12	85	33	106	8e-06	50.1
526887489_Candidatus_Caldiarchaeum_subterraneum	Falb_H696_02021T0	33.78	74	49	0	12	85	33	106	8e-06	50.1
526887489_Candidatus_Caldiarchaeum_subterraneum	Cyanidium_caldarium_7799051	33.82	68	45	0	12	79	86	153	8e-06	50.1
526887489_Candidatus_Caldiarchaeum_subterraneum	Cyanidium_caldarium_7799051	32.84	67	45	0	12	78	10	76	0.0002	46.2
526887489_Candidatus_Caldiarchaeum_subterraneum	Gallus_gallus_47604954	35.21	71	46	0	12	82	10	80	8e-06	49.7
526887489_Candidatus_Caldiarchaeum_subterraneum	Esox_lucius_225715160	33.33	75	50	0	12	86	10	84	8e-06	49.3
526887489_Candidatus_Caldiarchaeum_subterraneum	Elephantulus_edwardii_585701676	33.82	68	45	0	12	79	10	77	8e-06	49.3
526887489_Candidatus_Caldiarchaeum_subterraneum	Zonotrichia_albicollis_542184045	35.21	71	46	0	12	82	2	72	9e-06	49.7
526887489_Candidatus_Caldiarchaeum_subterraneum	Mus_musculus_148684097	35.21	71	46	0	12	82	16	86	9e-06	49.7
526887489_Candidatus_Caldiarchaeum_subterraneum	Trichoplax_adhaerens_196016140	33.78	74	49	0	12	85	11	84	9e-06	49.3
526887489_Candidatus_Caldiarchaeum_subterraneum	Tadh_XP_002117924	33.78	74	49	0	12	85	11	84	9e-06	49.3
526887489_Candidatus_Caldiarchaeum_subterraneum	Scleronephthya_gracillimum_55228560	35.21	71	46	0	12	82	10	80	1e-05	49.7
526887489_Candidatus_Caldiarchaeum_subterraneum	Pan_paniscus_397522294	33.82	68	45	0	12	79	10	77	1e-05	48.9
526887489_Candidatus_Caldiarchaeum_subterraneum	Hydroides_elegans_288812763	33.78	74	49	0	12	85	10	83	1e-05	48.9
526887489_Candidatus_Caldiarchaeum_subterraneum	Lcom_198514	31.65	79	54	0	1	79	1	79	1e-05	49.3
526887489_Candidatus_Caldiarchaeum_subterraneum	Lcom_248015	38.10	63	38	1	12	74	1	62	1e-05	49.3
526887489_Candidatus_Caldiarchaeum_subterraneum	291463616	32.89	76	51	0	12	87	10	85	1e-05	49.7
526887489_Candidatus_Caldiarchaeum_subterraneum	Xenopus_Silurana_tropicalis_163915892	33.82	68	45	0	12	79	18	85	1e-05	48.9
526887489_Candidatus_Caldiarchaeum_subterraneum	Elephantulus_edwardii_585699948	33.82	68	45	0	12	79	10	77	1e-05	48.5
526887489_Candidatus_Caldiarchaeum_subterraneum	Alligator_mississippiensis_564236735	33.82	68	45	0	12	79	50	117	1e-05	48.9
526887489_Candidatus_Caldiarchaeum_subterraneum	Dendroctonus_ponderosae_478263573	32.84	67	45	0	12	78	24	90	1e-05	52.0
557694901_Candidatus_Caldiarchaeum_subterraneum	Candidatus_Caldiarchaeum_subterraneum_526887489	100.00	87	0	0	1	87	1	87	2e-53	172
557694901_Candidatus_Caldiarchaeum_subterraneum	Aigarchaeota_archaeon_SCGC_AAA471G05_519109682	73.08	78	21	0	1	78	1	78	9e-33	119
557694901_Candidatus_Caldiarchaeum_subterraneum	2265092362_candidate_division_pSL4_archaeon_SCGC_AAA471J08_GBSN_001_19	73.08	78	21	0	1	78	1	78	9e-33	119
557694901_Candidatus_Caldiarchaeum_subterraneum	2265090997_candidate_division_pSL4_archaeon_SCGC_AAA471G05_GBSN_001_14	73.08	78	21	0	1	78	1	78	9e-33	119
557694901_Candidatus_Caldiarchaeum_subterraneum	2527529147_candidate_division_pSL4_archaeon_SCGC_AAA471D15_Combined_Assembly_pSL4_2__pSL4	71.79	78	22	0	1	78	1	78	4e-32	117
557694901_Candidatus_Caldiarchaeum_subterraneum	2527525290_candidate_division_pSL4_archaeon_SCGC_AAA471B22_Combined_Assembly_pSL4_1__pSL4	71.79	78	22	0	1	78	1	78	4e-32	117
557694901_Candidatus_Caldiarchaeum_subterraneum	2265094367_candidate_division_pSL4_archaeon_SCGC_AAA471D15_GBSN_001_9	71.79	78	22	0	1	78	1	78	4e-32	117
557694901_Candidatus_Caldiarchaeum_subterraneum	2265090258_candidate_division_pSL4_archaeon_SCGC_AAA471F17_GBSN_001_13	71.79	78	22	0	1	78	1	78	4e-32	117
557694901_Candidatus_Caldiarchaeum_subterraneum	2527530435_candidate_division_pSL4_archaeon_SCGC_AAA471E14_Combined_Assembly_pSL4_3__pSL4	70.51	78	23	0	1	78	1	78	4e-30	112
557694901_Candidatus_Caldiarchaeum_subterraneum	2265088663_candidate_division_pSL4_archaeon_JGI_0000001A7_GBSA_001_112	70.51	78	23	0	1	78	1	78	4e-30	112
557694901_Candidatus_Caldiarchaeum_subterraneum	2265088059_candidate_division_pSL4_archaeon_SCGC_AAA471E14_GBSN_001_10	70.51	78	23	0	1	78	1	78	4e-30	112
557694901_Candidatus_Caldiarchaeum_subterraneum	marine_sediment_metagenome_604361154	42.31	78	44	1	1	78	1	77	9e-13	67.8
557694901_Candidatus_Caldiarchaeum_subterraneum	Homo_sapiens_119624909	35.82	67	43	0	13	79	8	74	7e-07	52.0
557694901_Candidatus_Caldiarchaeum_subterraneum	Trichinella_spiralis_339232958	36.23	69	44	0	12	80	80	148	8e-07	52.8
557694901_Candidatus_Caldiarchaeum_subterraneum	Trichinella_spiralis_339232958	31.03	58	40	0	21	78	13	70	0.12	38.5
557694901_Candidatus_Caldiarchaeum_subterraneum	Octodon_degus_507622084	36.76	68	43	0	12	79	10	77	1e-06	51.6
557694901_Candidatus_Caldiarchaeum_subterraneum	Taeniopygia_guttata_197129054	36.76	68	43	0	12	79	10	77	1e-06	51.6
557694901_Candidatus_Caldiarchaeum_subterraneum	Trichinella_spiralis_339232978	36.23	69	44	0	12	80	152	220	2e-06	53.5
557694901_Candidatus_Caldiarchaeum_subterraneum	Trichinella_spiralis_339232978	32.84	67	45	0	12	78	76	142	1	45.8
557694901_Candidatus_Caldiarchaeum_subterraneum	Trichinella_spiralis_339232978	31.67	60	41	0	19	78	7	66	86	40.0
557694901_Candidatus_Caldiarchaeum_subterraneum	Dendroctonus_ponderosae_546685684	32.84	67	45	0	12	78	24	90	2e-06	52.0
557694901_Candidatus_Caldiarchaeum_subterraneum	Agrotis_ipsilon_multiple_nucleopolyhedrovirus_209171025	33.33	69	46	0	12	80	10	78	3e-06	50.8
557694901_Candidatus_Caldiarchaeum_subterraneum	Scil_35879	35.29	68	44	0	12	79	86	153	3e-06	51.2
557694901_Candidatus_Caldiarchaeum_subterraneum	Scil_35879	34.33	67	44	0	12	78	10	76	7e-05	47.4
557694901_Candidatus_Caldiarchaeum_subterraneum	Elephantulus_edwardii_585692923	32.10	81	55	0	2	82	22	102	5e-06	50.4
557694901_Candidatus_Caldiarchaeum_subterraneum	Caligus_rogercresseyi_225710628	35.14	74	48	0	12	85	10	83	5e-06	50.4
557694901_Candidatus_Caldiarchaeum_subterraneum	Lepeophtheirus_salmonis_225714096	35.14	74	48	0	12	85	10	83	6e-06	50.1
557694901_Candidatus_Caldiarchaeum_subterraneum	Scil_111778	32.14	84	57	0	2	85	38	121	7e-06	50.1
557694901_Candidatus_Caldiarchaeum_subterraneum	Theileria_parva_strain_Muguga_71034033	37.50	72	45	0	1	72	1	72	7e-06	52.0
557694901_Candidatus_Caldiarchaeum_subterraneum	Fonticula_alba_627949207	33.78	74	49	0	12	85	33	106	8e-06	50.1
557694901_Candidatus_Caldiarchaeum_subterraneum	Falb_H696_02021T0	33.78	74	49	0	12	85	33	106	8e-06	50.1
557694901_Candidatus_Caldiarchaeum_subterraneum	Cyanidium_caldarium_7799051	33.82	68	45	0	12	79	86	153	8e-06	50.1
557694901_Candidatus_Caldiarchaeum_subterraneum	Cyanidium_caldarium_7799051	32.84	67	45	0	12	78	10	76	0.0002	46.2
557694901_Candidatus_Caldiarchaeum_subterraneum	Gallus_gallus_47604954	35.21	71	46	0	12	82	10	80	8e-06	49.7
557694901_Candidatus_Caldiarchaeum_subterraneum	Esox_lucius_225715160	33.33	75	50	0	12	86	10	84	8e-06	49.3
557694901_Candidatus_Caldiarchaeum_subterraneum	Elephantulus_edwardii_585701676	33.82	68	45	0	12	79	10	77	8e-06	49.3
557694901_Candidatus_Caldiarchaeum_subterraneum	Zonotrichia_albicollis_542184045	35.21	71	46	0	12	82	2	72	9e-06	49.7
557694901_Candidatus_Caldiarchaeum_subterraneum	Mus_musculus_148684097	35.21	71	46	0	12	82	16	86	9e-06	49.7
557694901_Candidatus_Caldiarchaeum_subterraneum	Trichoplax_adhaerens_196016140	33.78	74	49	0	12	85	11	84	9e-06	49.3
557694901_Candidatus_Caldiarchaeum_subterraneum	Tadh_XP_002117924	33.78	74	49	0	12	85	11	84	9e-06	49.3
557694901_Candidatus_Caldiarchaeum_subterraneum	Scleronephthya_gracillimum_55228560	35.21	71	46	0	12	82	10	80	1e-05	49.7
557694901_Candidatus_Caldiarchaeum_subterraneum	Pan_paniscus_397522294	33.82	68	45	0	12	79	10	77	1e-05	48.9
557694901_Candidatus_Caldiarchaeum_subterraneum	Hydroides_elegans_288812763	33.78	74	49	0	12	85	10	83	1e-05	48.9
557694901_Candidatus_Caldiarchaeum_subterraneum	Lcom_198514	31.65	79	54	0	1	79	1	79	1e-05	49.3
557694901_Candidatus_Caldiarchaeum_subterraneum	Lcom_248015	38.10	63	38	1	12	74	1	62	1e-05	49.3
557694901_Candidatus_Caldiarchaeum_subterraneum	291463616	32.89	76	51	0	12	87	10	85	1e-05	49.7
557694901_Candidatus_Caldiarchaeum_subterraneum	Xenopus_Silurana_tropicalis_163915892	33.82	68	45	0	12	79	18	85	1e-05	48.9
557694901_Candidatus_Caldiarchaeum_subterraneum	Elephantulus_edwardii_585699948	33.82	68	45	0	12	79	10	77	1e-05	48.5
557694901_Candidatus_Caldiarchaeum_subterraneum	Alligator_mississippiensis_564236735	33.82	68	45	0	12	79	50	117	1e-05	48.9
557694901_Candidatus_Caldiarchaeum_subterraneum	Dendroctonus_ponderosae_478263573	32.84	67	45	0	12	78	24	90	1e-05	52.0

## Sheet: UQ_con_50hits
2265088060_candidate_division_pSL4_archaeon_SCGC_AAA471E14_GBSN_001_10	2527530434_candidate_division_pSL4_archaeon_SCGC_AAA471E14_Combined_Assembly_pSL4_3__pSL4	100.00	164	0	0	1	164	1	164	5e-116	337
2265088060_candidate_division_pSL4_archaeon_SCGC_AAA471E14_GBSN_001_10	2265088060_candidate_division_pSL4_archaeon_SCGC_AAA471E14_GBSN_001_10	100.00	164	0	0	1	164	1	164	5e-116	337
2265088060_candidate_division_pSL4_archaeon_SCGC_AAA471E14_GBSN_001_10	2265088662_candidate_division_pSL4_archaeon_JGI_0000001A7_GBSA_001_112	99.39	164	1	0	1	164	1	164	6e-116	337
2265088060_candidate_division_pSL4_archaeon_SCGC_AAA471E14_GBSN_001_10	Aigarchaeota_archaeon_SCGC_AAA471G05_519109681	72.61	157	43	0	5	161	8	164	4e-80	246
2265088060_candidate_division_pSL4_archaeon_SCGC_AAA471E14_GBSN_001_10	2527529148_candidate_division_pSL4_archaeon_SCGC_AAA471D15_Combined_Assembly_pSL4_2__pSL4	72.61	157	43	0	5	161	8	164	4e-80	246
2265088060_candidate_division_pSL4_archaeon_SCGC_AAA471E14_GBSN_001_10	2265094366_candidate_division_pSL4_archaeon_SCGC_AAA471D15_GBSN_001_9	72.61	157	43	0	5	161	8	164	4e-80	246
2265088060_candidate_division_pSL4_archaeon_SCGC_AAA471E14_GBSN_001_10	2265092361_candidate_division_pSL4_archaeon_SCGC_AAA471J08_GBSN_001_19	72.61	157	43	0	5	161	8	164	4e-80	246
2265088060_candidate_division_pSL4_archaeon_SCGC_AAA471E14_GBSN_001_10	2265090996_candidate_division_pSL4_archaeon_SCGC_AAA471G05_GBSN_001_14	72.61	157	43	0	5	161	8	164	4e-80	246
2265088060_candidate_division_pSL4_archaeon_SCGC_AAA471E14_GBSN_001_10	2265090259_candidate_division_pSL4_archaeon_SCGC_AAA471F17_GBSN_001_13	72.61	157	43	0	5	161	8	164	4e-80	246
2265088060_candidate_division_pSL4_archaeon_SCGC_AAA471E14_GBSN_001_10	2527525289_candidate_division_pSL4_archaeon_SCGC_AAA471B22_Combined_Assembly_pSL4_1__pSL4	73.81	126	33	0	36	161	2	127	3e-63	202
2265088060_candidate_division_pSL4_archaeon_SCGC_AAA471E14_GBSN_001_10	Candidatus_Caldiarchaeum_subterraneum_526887490	58.44	154	64	0	9	162	8	161	1e-61	199
2265088060_candidate_division_pSL4_archaeon_SCGC_AAA471E14_GBSN_001_10	Reticulomyxa_filosa_569432011	37.50	120	72	2	38	155	30	148	1e-23	102
2265088060_candidate_division_pSL4_archaeon_SCGC_AAA471E14_GBSN_001_10	Rfil_3800449_7s5r1	37.50	120	72	2	38	155	30	148	1e-23	102
2265088060_candidate_division_pSL4_archaeon_SCGC_AAA471E14_GBSN_001_10	Reticulomyxa_filosa_569421591	33.33	144	91	3	16	155	6	148	9e-23	99.8
2265088060_candidate_division_pSL4_archaeon_SCGC_AAA471E14_GBSN_001_10	Rfil_3806161_9s1f1	33.33	144	91	3	16	155	6	148	9e-23	99.8
2265088060_candidate_division_pSL4_archaeon_SCGC_AAA471E14_GBSN_001_10	Awhi_c63193_fr4	31.85	157	98	3	15	163	50	205	6e-22	99.4
2265088060_candidate_division_pSL4_archaeon_SCGC_AAA471E14_GBSN_001_10	Opisthorchis_viverrini_663046279	36.30	146	86	3	15	155	3	146	2e-21	95.1
2265088060_candidate_division_pSL4_archaeon_SCGC_AAA471E14_GBSN_001_10	Cryptococcus_neoformans_var_grubii_H99_540384063	37.93	145	83	5	16	155	5	147	3e-21	94.7
2265088060_candidate_division_pSL4_archaeon_SCGC_AAA471E14_GBSN_001_10	Cafeteria_roenbergensis_virus_BVPW1_310831091	36.30	146	85	5	17	156	7	150	4e-21	94.4
2265088060_candidate_division_pSL4_archaeon_SCGC_AAA471E14_GBSN_001_10	Gregarina_niphandrodes_608649157	35.33	150	87	5	16	156	9	157	6e-21	95.1
2265088060_candidate_division_pSL4_archaeon_SCGC_AAA471E14_GBSN_001_10	Ihof_5354	39.20	125	73	2	36	158	33	156	1e-20	94.4
2265088060_candidate_division_pSL4_archaeon_SCGC_AAA471E14_GBSN_001_10	Colletotrichum_graminicola_M1001_310800822	35.57	149	89	3	15	156	3	151	1e-20	93.2
2265088060_candidate_division_pSL4_archaeon_SCGC_AAA471E14_GBSN_001_10	Colletotrichum_sublineola_640922546	36.24	149	88	4	15	156	3	151	1e-20	93.2
2265088060_candidate_division_pSL4_archaeon_SCGC_AAA471E14_GBSN_001_10	Micromonas_sp_RCC299_255087364	34.01	147	89	3	15	155	3	147	1e-20	92.8
2265088060_candidate_division_pSL4_archaeon_SCGC_AAA471E14_GBSN_001_10	Tetrahymena_thermophila_146184801	39.81	103	60	1	54	156	49	149	2e-20	92.8
2265088060_candidate_division_pSL4_archaeon_SCGC_AAA471E14_GBSN_001_10	Tthe_XP_001030175	39.81	103	60	1	54	156	49	149	2e-20	92.8
2265088060_candidate_division_pSL4_archaeon_SCGC_AAA471E14_GBSN_001_10	Chlorella_variabilis_552822109	34.93	146	88	3	15	155	3	146	2e-20	92.8
2265088060_candidate_division_pSL4_archaeon_SCGC_AAA471E14_GBSN_001_10	Cvar_EFN53924	34.93	146	88	3	15	155	3	146	2e-20	92.8
2265088060_candidate_division_pSL4_archaeon_SCGC_AAA471E14_GBSN_001_10	Coccomyxa_subellipsoidea_C169_545371820	34.93	146	88	3	15	155	3	146	2e-20	92.4
2265088060_candidate_division_pSL4_archaeon_SCGC_AAA471E14_GBSN_001_10	Chlamydomonas_reinhardtii_159482502	34.25	146	89	3	15	155	3	146	2e-20	92.0
2265088060_candidate_division_pSL4_archaeon_SCGC_AAA471E14_GBSN_001_10	Vcar_XP_002949062	34.25	146	89	3	15	155	3	146	2e-20	92.0
2265088060_candidate_division_pSL4_archaeon_SCGC_AAA471E14_GBSN_001_10	Crei_XP_001699308	34.25	146	89	3	15	155	3	146	2e-20	92.0
2265088060_candidate_division_pSL4_archaeon_SCGC_AAA471E14_GBSN_001_10	Rhizophagus_irregularis_DAOM_197198w_595490946	33.79	145	90	3	16	156	4	146	3e-20	92.0
2265088060_candidate_division_pSL4_archaeon_SCGC_AAA471E14_GBSN_001_10	Cryptococcus_neoformans_var_neoformans_JEC21_58267708	38.52	135	77	4	25	155	1	133	3e-20	91.7
2265088060_candidate_division_pSL4_archaeon_SCGC_AAA471E14_GBSN_001_10	Cneo_XP_571010	38.52	135	77	4	25	155	1	133	3e-20	91.7
2265088060_candidate_division_pSL4_archaeon_SCGC_AAA471E14_GBSN_001_10	marine_metagenome_138968111	33.33	147	91	3	15	156	5	149	4e-20	91.7
2265088060_candidate_division_pSL4_archaeon_SCGC_AAA471E14_GBSN_001_10	Rhizophagus_irregularis_DAOM_197198w_595490945	33.56	146	90	3	16	156	4	147	5e-20	91.7
2265088060_candidate_division_pSL4_archaeon_SCGC_AAA471E14_GBSN_001_10	Monosiga_brevicollis_MX1_167522054	34.46	148	89	3	16	157	6	151	5e-20	91.7
2265088060_candidate_division_pSL4_archaeon_SCGC_AAA471E14_GBSN_001_10	Mbre_XP_001745365	34.46	148	89	3	16	157	6	151	5e-20	91.7
2265088060_candidate_division_pSL4_archaeon_SCGC_AAA471E14_GBSN_001_10	Nspp_1508_fr3	34.48	145	88	3	16	155	49	191	5e-20	93.2
2265088060_candidate_division_pSL4_archaeon_SCGC_AAA471E14_GBSN_001_10	Guillardia_theta_CCMP2712_551648829	36.67	120	73	2	38	155	30	148	5e-20	92.4
2265088060_candidate_division_pSL4_archaeon_SCGC_AAA471E14_GBSN_001_10	Gthe_154189	36.67	120	73	2	38	155	30	148	5e-20	92.4
2265088060_candidate_division_pSL4_archaeon_SCGC_AAA471E14_GBSN_001_10	Giardia_lamblia_P15_308162710	31.29	147	92	4	16	156	4	147	6e-20	91.3
2265088060_candidate_division_pSL4_archaeon_SCGC_AAA471E14_GBSN_001_10	marine_metagenome_143919264	34.01	147	90	3	15	156	4	148	6e-20	91.3
2265088060_candidate_division_pSL4_archaeon_SCGC_AAA471E14_GBSN_001_10	Galdieria_sulphuraria_545706653	42.31	104	58	1	53	156	51	152	8e-20	90.9
2265088060_candidate_division_pSL4_archaeon_SCGC_AAA471E14_GBSN_001_10	Giardia_intestinalis_ATCC_50581_253746746	31.29	147	92	4	16	156	4	147	9e-20	90.9
2265088060_candidate_division_pSL4_archaeon_SCGC_AAA471E14_GBSN_001_10	Mver_07203	38.33	120	70	2	38	155	29	146	9e-20	90.5
2265088060_candidate_division_pSL4_archaeon_SCGC_AAA471E14_GBSN_001_10	Ichthyophthirius_multifiliis_471226235	34.71	121	76	2	38	156	34	153	1e-19	91.7
2265088060_candidate_division_pSL4_archaeon_SCGC_AAA471E14_GBSN_001_10	Sclerotinia_sclerotiorum_1980_156061958	34.46	148	90	4	15	155	3	150	1e-19	90.5
2265088060_candidate_division_pSL4_archaeon_SCGC_AAA471E14_GBSN_001_10	Colletotrichum_higginsianum_380478861	35.14	148	89	3	15	155	3	150	1e-19	90.9
2265088662_candidate_division_pSL4_archaeon_JGI_0000001A7_GBSA_001_112	2265088662_candidate_division_pSL4_archaeon_JGI_0000001A7_GBSA_001_112	100.00	164	0	0	1	164	1	164	5e-117	340
2265088662_candidate_division_pSL4_archaeon_JGI_0000001A7_GBSA_001_112	2527530434_candidate_division_pSL4_archaeon_SCGC_AAA471E14_Combined_Assembly_pSL4_3__pSL4	99.39	164	1	0	1	164	1	164	6e-116	337
2265088662_candidate_division_pSL4_archaeon_JGI_0000001A7_GBSA_001_112	2265088060_candidate_division_pSL4_archaeon_SCGC_AAA471E14_GBSN_001_10	99.39	164	1	0	1	164	1	164	6e-116	337
2265088662_candidate_division_pSL4_archaeon_JGI_0000001A7_GBSA_001_112	Aigarchaeota_archaeon_SCGC_AAA471G05_519109681	72.61	157	43	0	5	161	8	164	1e-80	247
2265088662_candidate_division_pSL4_archaeon_JGI_0000001A7_GBSA_001_112	2527529148_candidate_division_pSL4_archaeon_SCGC_AAA471D15_Combined_Assembly_pSL4_2__pSL4	72.61	157	43	0	5	161	8	164	1e-80	247
2265088662_candidate_division_pSL4_archaeon_JGI_0000001A7_GBSA_001_112	2265094366_candidate_division_pSL4_archaeon_SCGC_AAA471D15_GBSN_001_9	72.61	157	43	0	5	161	8	164	1e-80	247
2265088662_candidate_division_pSL4_archaeon_JGI_0000001A7_GBSA_001_112	2265092361_candidate_division_pSL4_archaeon_SCGC_AAA471J08_GBSN_001_19	72.61	157	43	0	5	161	8	164	1e-80	247
2265088662_candidate_division_pSL4_archaeon_JGI_0000001A7_GBSA_001_112	2265090996_candidate_division_pSL4_archaeon_SCGC_AAA471G05_GBSN_001_14	72.61	157	43	0	5	161	8	164	1e-80	247
2265088662_candidate_division_pSL4_archaeon_JGI_0000001A7_GBSA_001_112	2265090259_candidate_division_pSL4_archaeon_SCGC_AAA471F17_GBSN_001_13	72.61	157	43	0	5	161	8	164	1e-80	247
2265088662_candidate_division_pSL4_archaeon_JGI_0000001A7_GBSA_001_112	2527525289_candidate_division_pSL4_archaeon_SCGC_AAA471B22_Combined_Assembly_pSL4_1__pSL4	73.81	126	33	0	36	161	2	127	1e-63	203
2265088662_candidate_division_pSL4_archaeon_JGI_0000001A7_GBSA_001_112	Candidatus_Caldiarchaeum_subterraneum_526887490	58.44	154	64	0	9	162	8	161	4e-62	200
2265088662_candidate_division_pSL4_archaeon_JGI_0000001A7_GBSA_001_112	Reticulomyxa_filosa_569432011	37.50	120	72	2	38	155	30	148	3e-24	103
2265088662_candidate_division_pSL4_archaeon_JGI_0000001A7_GBSA_001_112	Rfil_3800449_7s5r1	37.50	120	72	2	38	155	30	148	3e-24	103
2265088662_candidate_division_pSL4_archaeon_JGI_0000001A7_GBSA_001_112	Reticulomyxa_filosa_569421591	33.33	144	91	3	16	155	6	148	2e-23	101
2265088662_candidate_division_pSL4_archaeon_JGI_0000001A7_GBSA_001_112	Rfil_3806161_9s1f1	33.33	144	91	3	16	155	6	148	2e-23	101
2265088662_candidate_division_pSL4_archaeon_JGI_0000001A7_GBSA_001_112	Awhi_c63193_fr4	31.85	157	98	3	15	163	50	205	1e-22	101
2265088662_candidate_division_pSL4_archaeon_JGI_0000001A7_GBSA_001_112	Opisthorchis_viverrini_663046279	36.30	146	86	3	15	155	3	146	4e-22	96.7
2265088662_candidate_division_pSL4_archaeon_JGI_0000001A7_GBSA_001_112	Cryptococcus_neoformans_var_grubii_H99_540384063	37.93	145	83	5	16	155	5	147	5e-22	96.7
2265088662_candidate_division_pSL4_archaeon_JGI_0000001A7_GBSA_001_112	Cafeteria_roenbergensis_virus_BVPW1_310831091	36.30	146	85	5	17	156	7	150	1e-21	95.9
2265088662_candidate_division_pSL4_archaeon_JGI_0000001A7_GBSA_001_112	Gregarina_niphandrodes_608649157	35.33	150	87	5	16	156	9	157	1e-21	97.1
2265088662_candidate_division_pSL4_archaeon_JGI_0000001A7_GBSA_001_112	Colletotrichum_sublineola_640922546	36.24	149	88	4	15	156	3	151	2e-21	95.5
2265088662_candidate_division_pSL4_archaeon_JGI_0000001A7_GBSA_001_112	Colletotrichum_graminicola_M1001_310800822	35.57	149	89	3	15	156	3	151	3e-21	95.1
2265088662_candidate_division_pSL4_archaeon_JGI_0000001A7_GBSA_001_112	Ihof_5354	39.20	125	73	2	36	158	33	156	3e-21	95.9
2265088662_candidate_division_pSL4_archaeon_JGI_0000001A7_GBSA_001_112	Micromonas_sp_RCC299_255087364	34.01	147	89	3	15	155	3	147	5e-21	94.0
2265088662_candidate_division_pSL4_archaeon_JGI_0000001A7_GBSA_001_112	Chlorella_variabilis_552822109	34.93	146	88	3	15	155	3	146	5e-21	94.0
2265088662_candidate_division_pSL4_archaeon_JGI_0000001A7_GBSA_001_112	Cvar_EFN53924	34.93	146	88	3	15	155	3	146	5e-21	94.0
2265088662_candidate_division_pSL4_archaeon_JGI_0000001A7_GBSA_001_112	Coccomyxa_subellipsoidea_C169_545371820	34.93	146	88	3	15	155	3	146	6e-21	94.0
2265088662_candidate_division_pSL4_archaeon_JGI_0000001A7_GBSA_001_112	Cryptococcus_neoformans_var_neoformans_JEC21_58267708	38.52	135	77	4	25	155	1	133	6e-21	93.6
2265088662_candidate_division_pSL4_archaeon_JGI_0000001A7_GBSA_001_112	Cneo_XP_571010	38.52	135	77	4	25	155	1	133	6e-21	93.6
2265088662_candidate_division_pSL4_archaeon_JGI_0000001A7_GBSA_001_112	Rhizophagus_irregularis_DAOM_197198w_595490946	33.79	145	90	3	16	156	4	146	7e-21	93.6
2265088662_candidate_division_pSL4_archaeon_JGI_0000001A7_GBSA_001_112	Tetrahymena_thermophila_146184801	39.05	105	62	1	52	156	47	149	7e-21	93.6
2265088662_candidate_division_pSL4_archaeon_JGI_0000001A7_GBSA_001_112	Tthe_XP_001030175	39.05	105	62	1	52	156	47	149	7e-21	93.6
2265088662_candidate_division_pSL4_archaeon_JGI_0000001A7_GBSA_001_112	Chlamydomonas_reinhardtii_159482502	34.25	146	89	3	15	155	3	146	7e-21	93.6
2265088662_candidate_division_pSL4_archaeon_JGI_0000001A7_GBSA_001_112	Vcar_XP_002949062	34.25	146	89	3	15	155	3	146	7e-21	93.6
2265088662_candidate_division_pSL4_archaeon_JGI_0000001A7_GBSA_001_112	Crei_XP_001699308	34.25	146	89	3	15	155	3	146	7e-21	93.6
2265088662_candidate_division_pSL4_archaeon_JGI_0000001A7_GBSA_001_112	Rhizophagus_irregularis_DAOM_197198w_595490945	33.56	146	90	3	16	156	4	147	9e-21	93.2
2265088662_candidate_division_pSL4_archaeon_JGI_0000001A7_GBSA_001_112	Guillardia_theta_CCMP2712_551648829	36.67	120	73	2	38	155	30	148	9e-21	94.4
2265088662_candidate_division_pSL4_archaeon_JGI_0000001A7_GBSA_001_112	Gthe_154189	36.67	120	73	2	38	155	30	148	1e-20	94.4
2265088662_candidate_division_pSL4_archaeon_JGI_0000001A7_GBSA_001_112	marine_metagenome_138968111	33.33	147	91	3	15	156	5	149	1e-20	93.2
2265088662_candidate_division_pSL4_archaeon_JGI_0000001A7_GBSA_001_112	Monosiga_brevicollis_MX1_167522054	34.46	148	89	3	16	157	6	151	1e-20	93.2
2265088662_candidate_division_pSL4_archaeon_JGI_0000001A7_GBSA_001_112	Mbre_XP_001745365	34.46	148	89	3	16	157	6	151	1e-20	93.2
2265088662_candidate_division_pSL4_archaeon_JGI_0000001A7_GBSA_001_112	Giardia_lamblia_P15_308162710	31.29	147	92	4	16	156	4	147	1e-20	92.8
2265088662_candidate_division_pSL4_archaeon_JGI_0000001A7_GBSA_001_112	marine_metagenome_143919264	34.01	147	90	3	15	156	4	148	1e-20	92.8
2265088662_candidate_division_pSL4_archaeon_JGI_0000001A7_GBSA_001_112	Ichthyophthirius_multifiliis_471226235	34.71	121	76	2	38	156	34	153	2e-20	94.0
2265088662_candidate_division_pSL4_archaeon_JGI_0000001A7_GBSA_001_112	Nspp_1508_fr3	34.48	145	88	3	16	155	49	191	2e-20	94.4
2265088662_candidate_division_pSL4_archaeon_JGI_0000001A7_GBSA_001_112	Giardia_intestinalis_ATCC_50581_253746746	31.29	147	92	4	16	156	4	147	2e-20	92.4
2265088662_candidate_division_pSL4_archaeon_JGI_0000001A7_GBSA_001_112	Colletotrichum_higginsianum_380478861	35.14	148	89	3	15	155	3	150	2e-20	92.8
2265088662_candidate_division_pSL4_archaeon_JGI_0000001A7_GBSA_001_112	Giardia_lamblia_ATCC_50803_159111264	30.72	153	94	5	14	156	26	176	3e-20	92.8
2265088662_candidate_division_pSL4_archaeon_JGI_0000001A7_GBSA_001_112	Glam_XP_001705864	30.72	153	94	5	14	156	26	176	3e-20	92.8
2265088662_candidate_division_pSL4_archaeon_JGI_0000001A7_GBSA_001_112	Lcom_131872	35.62	146	85	4	16	155	4	146	3e-20	92.0
2265090259_candidate_division_pSL4_archaeon_SCGC_AAA471F17_GBSN_001_13	2527529148_candidate_division_pSL4_archaeon_SCGC_AAA471D15_Combined_Assembly_pSL4_2__pSL4	100.00	167	0	0	1	167	1	167	5e-120	348
2265090259_candidate_division_pSL4_archaeon_SCGC_AAA471F17_GBSN_001_13	2265094366_candidate_division_pSL4_archaeon_SCGC_AAA471D15_GBSN_001_9	100.00	167	0	0	1	167	1	167	5e-120	348
2265090259_candidate_division_pSL4_archaeon_SCGC_AAA471F17_GBSN_001_13	2265092361_candidate_division_pSL4_archaeon_SCGC_AAA471J08_GBSN_001_19	100.00	167	0	0	1	167	1	167	5e-120	348
2265090259_candidate_division_pSL4_archaeon_SCGC_AAA471F17_GBSN_001_13	2265090996_candidate_division_pSL4_archaeon_SCGC_AAA471G05_GBSN_001_14	100.00	167	0	0	1	167	1	167	5e-120	348
2265090259_candidate_division_pSL4_archaeon_SCGC_AAA471F17_GBSN_001_13	2265090259_candidate_division_pSL4_archaeon_SCGC_AAA471F17_GBSN_001_13	100.00	167	0	0	1	167	1	167	5e-120	348
2265090259_candidate_division_pSL4_archaeon_SCGC_AAA471F17_GBSN_001_13	Aigarchaeota_archaeon_SCGC_AAA471G05_519109681	99.40	167	1	0	1	167	1	167	6e-120	347
2265090259_candidate_division_pSL4_archaeon_SCGC_AAA471F17_GBSN_001_13	2527525289_candidate_division_pSL4_archaeon_SCGC_AAA471B22_Combined_Assembly_pSL4_1__pSL4	99.23	130	1	0	38	167	1	130	2e-90	271
2265090259_candidate_division_pSL4_archaeon_SCGC_AAA471F17_GBSN_001_13	2265088662_candidate_division_pSL4_archaeon_JGI_0000001A7_GBSA_001_112	72.61	157	43	0	8	164	5	161	1e-80	247
2265090259_candidate_division_pSL4_archaeon_SCGC_AAA471F17_GBSN_001_13	2527530434_candidate_division_pSL4_archaeon_SCGC_AAA471E14_Combined_Assembly_pSL4_3__pSL4	72.61	157	43	0	8	164	5	161	2e-71	224
2265090259_candidate_division_pSL4_archaeon_SCGC_AAA471F17_GBSN_001_13	2265088060_candidate_division_pSL4_archaeon_SCGC_AAA471E14_GBSN_001_10	72.61	157	43	0	8	164	5	161	2e-71	224
2265090259_candidate_division_pSL4_archaeon_SCGC_AAA471F17_GBSN_001_13	Candidatus_Caldiarchaeum_subterraneum_526887490	59.38	160	65	0	5	164	1	160	7e-66	210
2265090259_candidate_division_pSL4_archaeon_SCGC_AAA471F17_GBSN_001_13	Colletotrichum_graminicola_M1001_310800822	39.74	151	84	3	16	159	1	151	4e-24	102
2265090259_candidate_division_pSL4_archaeon_SCGC_AAA471F17_GBSN_001_13	Guillardia_theta_CCMP2712_551648829	36.11	144	88	3	18	158	6	148	4e-23	100
2265090259_candidate_division_pSL4_archaeon_SCGC_AAA471F17_GBSN_001_13	Gthe_154189	36.11	144	88	3	18	158	6	148	4e-23	100
2265090259_candidate_division_pSL4_archaeon_SCGC_AAA471F17_GBSN_001_13	Cafeteria_roenbergensis_virus_BVPW1_310831091	37.67	146	83	3	20	159	7	150	6e-23	99.4
2265090259_candidate_division_pSL4_archaeon_SCGC_AAA471F17_GBSN_001_13	Colletotrichum_sublineola_640922546	37.75	151	87	3	16	159	1	151	7e-23	99.4
2265090259_candidate_division_pSL4_archaeon_SCGC_AAA471F17_GBSN_001_13	Paramecium_tetraurelia_strain_d42_145538061	37.80	127	76	2	38	162	33	158	5e-22	97.8
2265090259_candidate_division_pSL4_archaeon_SCGC_AAA471F17_GBSN_001_13	Ptet_A0DWC2_A0DWC2	37.80	127	76	2	38	162	33	158	5e-22	97.8
2265090259_candidate_division_pSL4_archaeon_SCGC_AAA471F17_GBSN_001_13	Paramecium_tetraurelia_strain_d42_145542849	37.01	127	77	2	38	162	33	158	1e-21	96.7
2265090259_candidate_division_pSL4_archaeon_SCGC_AAA471F17_GBSN_001_13	Ptet_A0E347_A0E347	37.01	127	77	2	38	162	33	158	1e-21	96.7
2265090259_candidate_division_pSL4_archaeon_SCGC_AAA471F17_GBSN_001_13	Colletotrichum_higginsianum_380478861	36.67	150	88	3	16	158	1	150	2e-21	95.5
2265090259_candidate_division_pSL4_archaeon_SCGC_AAA471F17_GBSN_001_13	Amac_00695	35.53	152	89	5	16	160	1	150	3e-21	94.7
2265090259_candidate_division_pSL4_archaeon_SCGC_AAA471F17_GBSN_001_13	Spironucleus_salmonicida_558597414	35.14	148	89	3	19	161	6	151	3e-21	94.7
2265090259_candidate_division_pSL4_archaeon_SCGC_AAA471F17_GBSN_001_13	Gregarina_niphandrodes_608649157	37.75	151	82	5	19	159	9	157	4e-21	95.5
2265090259_candidate_division_pSL4_archaeon_SCGC_AAA471F17_GBSN_001_13	Paramecium_tetraurelia_strain_d42_145544951	36.22	127	78	2	38	162	33	158	1e-20	94.4
2265090259_candidate_division_pSL4_archaeon_SCGC_AAA471F17_GBSN_001_13	Ptet_A0E646_A0E646	36.22	127	78	2	38	162	33	158	1e-20	94.4
2265090259_candidate_division_pSL4_archaeon_SCGC_AAA471F17_GBSN_001_13	Pestalotiopsis_fici_W1061_630043226	35.53	152	92	3	16	161	1	152	1e-20	93.2
2265090259_candidate_division_pSL4_archaeon_SCGC_AAA471F17_GBSN_001_13	Babesia_bigemina_656183702	35.29	153	93	4	20	167	7	158	2e-20	94.0
2265090259_candidate_division_pSL4_archaeon_SCGC_AAA471F17_GBSN_001_13	Babesia_equi_510910168	32.69	156	102	2	14	167	7	161	2e-20	94.0
2265090259_candidate_division_pSL4_archaeon_SCGC_AAA471F17_GBSN_001_13	Reticulomyxa_filosa_569432011	34.92	126	79	2	36	159	25	149	2e-20	93.6
2265090259_candidate_division_pSL4_archaeon_SCGC_AAA471F17_GBSN_001_13	Rfil_3800449_7s5r1	34.92	126	79	2	36	159	25	149	2e-20	93.6
2265090259_candidate_division_pSL4_archaeon_SCGC_AAA471F17_GBSN_001_13	Tetrahymena_thermophila_146184801	40.00	105	61	1	55	159	47	149	3e-20	92.0
2265090259_candidate_division_pSL4_archaeon_SCGC_AAA471F17_GBSN_001_13	Tthe_XP_001030175	40.00	105	61	1	55	159	47	149	3e-20	92.0
2265090259_candidate_division_pSL4_archaeon_SCGC_AAA471F17_GBSN_001_13	Ichthyophthirius_multifiliis_471226235	36.29	124	76	2	38	159	31	153	4e-20	92.8
2265090259_candidate_division_pSL4_archaeon_SCGC_AAA471F17_GBSN_001_13	Reticulomyxa_filosa_569421591	35.48	124	77	2	38	159	27	149	5e-20	92.4
2265090259_candidate_division_pSL4_archaeon_SCGC_AAA471F17_GBSN_001_13	Rfil_3806161_9s1f1	35.48	124	77	2	38	159	27	149	6e-20	92.4
2265090259_candidate_division_pSL4_archaeon_SCGC_AAA471F17_GBSN_001_13	Nspp_3520_fr2	36.72	128	76	3	34	158	22	147	8e-20	92.4
2265090259_candidate_division_pSL4_archaeon_SCGC_AAA471F17_GBSN_001_13	Colletotrichum_fioriniae_PJ7_615472248	34.55	165	100	4	1	158	40	203	9e-20	92.4
2265090259_candidate_division_pSL4_archaeon_SCGC_AAA471F17_GBSN_001_13	Colletotrichum_orbiculare_MAFF_240422_477533891	35.33	150	90	3	16	158	1	150	1e-19	91.3
2265090259_candidate_division_pSL4_archaeon_SCGC_AAA471F17_GBSN_001_13	Gpro_74641	34.65	127	78	3	38	161	26	150	1e-19	90.9
2265090259_candidate_division_pSL4_archaeon_SCGC_AAA471F17_GBSN_001_13	Fragaria_vesca_subsp_vesca_470122965	36.89	122	74	2	39	158	30	150	1e-19	91.7
2265090259_candidate_division_pSL4_archaeon_SCGC_AAA471F17_GBSN_001_13	Vitis_vinifera_225456441	36.36	132	77	3	30	159	24	150	2e-19	91.3
2265090259_candidate_division_pSL4_archaeon_SCGC_AAA471F17_GBSN_001_13	Prunus_mume_645268452	37.70	122	73	3	39	158	30	150	2e-19	90.9
2265090259_candidate_division_pSL4_archaeon_SCGC_AAA471F17_GBSN_001_13	Giardia_lamblia_P15_308162710	34.68	124	77	2	38	159	26	147	2e-19	90.1
2265090259_candidate_division_pSL4_archaeon_SCGC_AAA471F17_GBSN_001_13	Galdieria_sulphuraria_545706653	39.13	138	78	3	26	159	17	152	2e-19	90.1
2265090259_candidate_division_pSL4_archaeon_SCGC_AAA471F17_GBSN_001_13	Hymenolepis_microstoma_555930990	34.65	127	79	2	39	163	26	150	2e-19	90.1
2265090259_candidate_division_pSL4_archaeon_SCGC_AAA471F17_GBSN_001_13	Ihof_5354	36.43	129	79	2	35	161	29	156	2e-19	90.9
2265090259_candidate_division_pSL4_archaeon_SCGC_AAA471F17_GBSN_001_13	Giardia_intestinalis_ATCC_50581_253746746	34.68	124	77	2	38	159	26	147	2e-19	89.7
2265090259_candidate_division_pSL4_archaeon_SCGC_AAA471F17_GBSN_001_13	Lcom_133921	40.68	118	66	2	44	159	64	179	3e-19	90.1
2265090259_candidate_division_pSL4_archaeon_SCGC_AAA471F17_GBSN_001_13	Mver_11439	35.20	125	78	2	39	161	29	152	4e-19	90.9
2265090996_candidate_division_pSL4_archaeon_SCGC_AAA471G05_GBSN_001_14	2527529148_candidate_division_pSL4_archaeon_SCGC_AAA471D15_Combined_Assembly_pSL4_2__pSL4	100.00	167	0	0	1	167	1	167	5e-120	348
2265090996_candidate_division_pSL4_archaeon_SCGC_AAA471G05_GBSN_001_14	2265094366_candidate_division_pSL4_archaeon_SCGC_AAA471D15_GBSN_001_9	100.00	167	0	0	1	167	1	167	5e-120	348
2265090996_candidate_division_pSL4_archaeon_SCGC_AAA471G05_GBSN_001_14	2265092361_candidate_division_pSL4_archaeon_SCGC_AAA471J08_GBSN_001_19	100.00	167	0	0	1	167	1	167	5e-120	348
2265090996_candidate_division_pSL4_archaeon_SCGC_AAA471G05_GBSN_001_14	2265090996_candidate_division_pSL4_archaeon_SCGC_AAA471G05_GBSN_001_14	100.00	167	0	0	1	167	1	167	5e-120	348
2265090996_candidate_division_pSL4_archaeon_SCGC_AAA471G05_GBSN_001_14	2265090259_candidate_division_pSL4_archaeon_SCGC_AAA471F17_GBSN_001_13	100.00	167	0	0	1	167	1	167	5e-120	348
2265090996_candidate_division_pSL4_archaeon_SCGC_AAA471G05_GBSN_001_14	Aigarchaeota_archaeon_SCGC_AAA471G05_519109681	99.40	167	1	0	1	167	1	167	6e-120	347
2265090996_candidate_division_pSL4_archaeon_SCGC_AAA471G05_GBSN_001_14	2527525289_candidate_division_pSL4_archaeon_SCGC_AAA471B22_Combined_Assembly_pSL4_1__pSL4	99.23	130	1	0	38	167	1	130	2e-90	271
2265090996_candidate_division_pSL4_archaeon_SCGC_AAA471G05_GBSN_001_14	2265088662_candidate_division_pSL4_archaeon_JGI_0000001A7_GBSA_001_112	72.61	157	43	0	8	164	5	161	1e-80	247
2265090996_candidate_division_pSL4_archaeon_SCGC_AAA471G05_GBSN_001_14	2527530434_candidate_division_pSL4_archaeon_SCGC_AAA471E14_Combined_Assembly_pSL4_3__pSL4	72.61	157	43	0	8	164	5	161	2e-71	224
2265090996_candidate_division_pSL4_archaeon_SCGC_AAA471G05_GBSN_001_14	2265088060_candidate_division_pSL4_archaeon_SCGC_AAA471E14_GBSN_001_10	72.61	157	43	0	8	164	5	161	2e-71	224
2265090996_candidate_division_pSL4_archaeon_SCGC_AAA471G05_GBSN_001_14	Candidatus_Caldiarchaeum_subterraneum_526887490	59.38	160	65	0	5	164	1	160	7e-66	210
2265090996_candidate_division_pSL4_archaeon_SCGC_AAA471G05_GBSN_001_14	Colletotrichum_graminicola_M1001_310800822	39.74	151	84	3	16	159	1	151	4e-24	102
2265090996_candidate_division_pSL4_archaeon_SCGC_AAA471G05_GBSN_001_14	Guillardia_theta_CCMP2712_551648829	36.11	144	88	3	18	158	6	148	4e-23	100
2265090996_candidate_division_pSL4_archaeon_SCGC_AAA471G05_GBSN_001_14	Gthe_154189	36.11	144	88	3	18	158	6	148	4e-23	100
2265090996_candidate_division_pSL4_archaeon_SCGC_AAA471G05_GBSN_001_14	Cafeteria_roenbergensis_virus_BVPW1_310831091	37.67	146	83	3	20	159	7	150	6e-23	99.4
2265090996_candidate_division_pSL4_archaeon_SCGC_AAA471G05_GBSN_001_14	Colletotrichum_sublineola_640922546	37.75	151	87	3	16	159	1	151	7e-23	99.4
2265090996_candidate_division_pSL4_archaeon_SCGC_AAA471G05_GBSN_001_14	Paramecium_tetraurelia_strain_d42_145538061	37.80	127	76	2	38	162	33	158	5e-22	97.8
2265090996_candidate_division_pSL4_archaeon_SCGC_AAA471G05_GBSN_001_14	Ptet_A0DWC2_A0DWC2	37.80	127	76	2	38	162	33	158	5e-22	97.8
2265090996_candidate_division_pSL4_archaeon_SCGC_AAA471G05_GBSN_001_14	Paramecium_tetraurelia_strain_d42_145542849	37.01	127	77	2	38	162	33	158	1e-21	96.7
2265090996_candidate_division_pSL4_archaeon_SCGC_AAA471G05_GBSN_001_14	Ptet_A0E347_A0E347	37.01	127	77	2	38	162	33	158	1e-21	96.7
2265090996_candidate_division_pSL4_archaeon_SCGC_AAA471G05_GBSN_001_14	Colletotrichum_higginsianum_380478861	36.67	150	88	3	16	158	1	150	2e-21	95.5
2265090996_candidate_division_pSL4_archaeon_SCGC_AAA471G05_GBSN_001_14	Amac_00695	35.53	152	89	5	16	160	1	150	3e-21	94.7
2265090996_candidate_division_pSL4_archaeon_SCGC_AAA471G05_GBSN_001_14	Spironucleus_salmonicida_558597414	35.14	148	89	3	19	161	6	151	3e-21	94.7
2265090996_candidate_division_pSL4_archaeon_SCGC_AAA471G05_GBSN_001_14	Gregarina_niphandrodes_608649157	37.75	151	82	5	19	159	9	157	4e-21	95.5
2265090996_candidate_division_pSL4_archaeon_SCGC_AAA471G05_GBSN_001_14	Paramecium_tetraurelia_strain_d42_145544951	36.22	127	78	2	38	162	33	158	1e-20	94.4
2265090996_candidate_division_pSL4_archaeon_SCGC_AAA471G05_GBSN_001_14	Ptet_A0E646_A0E646	36.22	127	78	2	38	162	33	158	1e-20	94.4
2265090996_candidate_division_pSL4_archaeon_SCGC_AAA471G05_GBSN_001_14	Pestalotiopsis_fici_W1061_630043226	35.53	152	92	3	16	161	1	152	1e-20	93.2
2265090996_candidate_division_pSL4_archaeon_SCGC_AAA471G05_GBSN_001_14	Babesia_bigemina_656183702	35.29	153	93	4	20	167	7	158	2e-20	94.0
2265090996_candidate_division_pSL4_archaeon_SCGC_AAA471G05_GBSN_001_14	Babesia_equi_510910168	32.69	156	102	2	14	167	7	161	2e-20	94.0
2265090996_candidate_division_pSL4_archaeon_SCGC_AAA471G05_GBSN_001_14	Reticulomyxa_filosa_569432011	34.92	126	79	2	36	159	25	149	2e-20	93.6
2265090996_candidate_division_pSL4_archaeon_SCGC_AAA471G05_GBSN_001_14	Rfil_3800449_7s5r1	34.92	126	79	2	36	159	25	149	2e-20	93.6
2265090996_candidate_division_pSL4_archaeon_SCGC_AAA471G05_GBSN_001_14	Tetrahymena_thermophila_146184801	40.00	105	61	1	55	159	47	149	3e-20	92.0
2265090996_candidate_division_pSL4_archaeon_SCGC_AAA471G05_GBSN_001_14	Tthe_XP_001030175	40.00	105	61	1	55	159	47	149	3e-20	92.0
2265090996_candidate_division_pSL4_archaeon_SCGC_AAA471G05_GBSN_001_14	Ichthyophthirius_multifiliis_471226235	36.29	124	76	2	38	159	31	153	4e-20	92.8
2265090996_candidate_division_pSL4_archaeon_SCGC_AAA471G05_GBSN_001_14	Reticulomyxa_filosa_569421591	35.48	124	77	2	38	159	27	149	5e-20	92.4
2265090996_candidate_division_pSL4_archaeon_SCGC_AAA471G05_GBSN_001_14	Rfil_3806161_9s1f1	35.48	124	77	2	38	159	27	149	6e-20	92.4
2265090996_candidate_division_pSL4_archaeon_SCGC_AAA471G05_GBSN_001_14	Nspp_3520_fr2	36.72	128	76	3	34	158	22	147	8e-20	92.4
2265090996_candidate_division_pSL4_archaeon_SCGC_AAA471G05_GBSN_001_14	Colletotrichum_fioriniae_PJ7_615472248	34.55	165	100	4	1	158	40	203	9e-20	92.4
2265090996_candidate_division_pSL4_archaeon_SCGC_AAA471G05_GBSN_001_14	Colletotrichum_orbiculare_MAFF_240422_477533891	35.33	150	90	3	16	158	1	150	1e-19	91.3
2265090996_candidate_division_pSL4_archaeon_SCGC_AAA471G05_GBSN_001_14	Gpro_74641	34.65	127	78	3	38	161	26	150	1e-19	90.9
2265090996_candidate_division_pSL4_archaeon_SCGC_AAA471G05_GBSN_001_14	Fragaria_vesca_subsp_vesca_470122965	36.89	122	74	2	39	158	30	150	1e-19	91.7
2265090996_candidate_division_pSL4_archaeon_SCGC_AAA471G05_GBSN_001_14	Vitis_vinifera_225456441	36.36	132	77	3	30	159	24	150	2e-19	91.3
2265090996_candidate_division_pSL4_archaeon_SCGC_AAA471G05_GBSN_001_14	Prunus_mume_645268452	37.70	122	73	3	39	158	30	150	2e-19	90.9
2265090996_candidate_division_pSL4_archaeon_SCGC_AAA471G05_GBSN_001_14	Giardia_lamblia_P15_308162710	34.68	124	77	2	38	159	26	147	2e-19	90.1
2265090996_candidate_division_pSL4_archaeon_SCGC_AAA471G05_GBSN_001_14	Galdieria_sulphuraria_545706653	39.13	138	78	3	26	159	17	152	2e-19	90.1
2265090996_candidate_division_pSL4_archaeon_SCGC_AAA471G05_GBSN_001_14	Hymenolepis_microstoma_555930990	34.65	127	79	2	39	163	26	150	2e-19	90.1
2265090996_candidate_division_pSL4_archaeon_SCGC_AAA471G05_GBSN_001_14	Ihof_5354	36.43	129	79	2	35	161	29	156	2e-19	90.9
2265090996_candidate_division_pSL4_archaeon_SCGC_AAA471G05_GBSN_001_14	Giardia_intestinalis_ATCC_50581_253746746	34.68	124	77	2	38	159	26	147	2e-19	89.7
2265090996_candidate_division_pSL4_archaeon_SCGC_AAA471G05_GBSN_001_14	Lcom_133921	40.68	118	66	2	44	159	64	179	3e-19	90.1
2265090996_candidate_division_pSL4_archaeon_SCGC_AAA471G05_GBSN_001_14	Mver_11439	35.20	125	78	2	39	161	29	152	4e-19	90.9
2265092361_candidate_division_pSL4_archaeon_SCGC_AAA471J08_GBSN_001_19	2527529148_candidate_division_pSL4_archaeon_SCGC_AAA471D15_Combined_Assembly_pSL4_2__pSL4	100.00	167	0	0	1	167	1	167	5e-120	348
2265092361_candidate_division_pSL4_archaeon_SCGC_AAA471J08_GBSN_001_19	2265094366_candidate_division_pSL4_archaeon_SCGC_AAA471D15_GBSN_001_9	100.00	167	0	0	1	167	1	167	5e-120	348
2265092361_candidate_division_pSL4_archaeon_SCGC_AAA471J08_GBSN_001_19	2265092361_candidate_division_pSL4_archaeon_SCGC_AAA471J08_GBSN_001_19	100.00	167	0	0	1	167	1	167	5e-120	348
2265092361_candidate_division_pSL4_archaeon_SCGC_AAA471J08_GBSN_001_19	2265090996_candidate_division_pSL4_archaeon_SCGC_AAA471G05_GBSN_001_14	100.00	167	0	0	1	167	1	167	5e-120	348
2265092361_candidate_division_pSL4_archaeon_SCGC_AAA471J08_GBSN_001_19	2265090259_candidate_division_pSL4_archaeon_SCGC_AAA471F17_GBSN_001_13	100.00	167	0	0	1	167	1	167	5e-120	348
2265092361_candidate_division_pSL4_archaeon_SCGC_AAA471J08_GBSN_001_19	Aigarchaeota_archaeon_SCGC_AAA471G05_519109681	99.40	167	1	0	1	167	1	167	6e-120	347
2265092361_candidate_division_pSL4_archaeon_SCGC_AAA471J08_GBSN_001_19	2527525289_candidate_division_pSL4_archaeon_SCGC_AAA471B22_Combined_Assembly_pSL4_1__pSL4	99.23	130	1	0	38	167	1	130	2e-90	271
2265092361_candidate_division_pSL4_archaeon_SCGC_AAA471J08_GBSN_001_19	2265088662_candidate_division_pSL4_archaeon_JGI_0000001A7_GBSA_001_112	72.61	157	43	0	8	164	5	161	1e-80	247
2265092361_candidate_division_pSL4_archaeon_SCGC_AAA471J08_GBSN_001_19	2527530434_candidate_division_pSL4_archaeon_SCGC_AAA471E14_Combined_Assembly_pSL4_3__pSL4	72.61	157	43	0	8	164	5	161	2e-71	224
2265092361_candidate_division_pSL4_archaeon_SCGC_AAA471J08_GBSN_001_19	2265088060_candidate_division_pSL4_archaeon_SCGC_AAA471E14_GBSN_001_10	72.61	157	43	0	8	164	5	161	2e-71	224
2265092361_candidate_division_pSL4_archaeon_SCGC_AAA471J08_GBSN_001_19	Candidatus_Caldiarchaeum_subterraneum_526887490	59.38	160	65	0	5	164	1	160	7e-66	210
2265092361_candidate_division_pSL4_archaeon_SCGC_AAA471J08_GBSN_001_19	Colletotrichum_graminicola_M1001_310800822	39.74	151	84	3	16	159	1	151	4e-24	102
2265092361_candidate_division_pSL4_archaeon_SCGC_AAA471J08_GBSN_001_19	Guillardia_theta_CCMP2712_551648829	36.11	144	88	3	18	158	6	148	4e-23	100
2265092361_candidate_division_pSL4_archaeon_SCGC_AAA471J08_GBSN_001_19	Gthe_154189	36.11	144	88	3	18	158	6	148	4e-23	100
2265092361_candidate_division_pSL4_archaeon_SCGC_AAA471J08_GBSN_001_19	Cafeteria_roenbergensis_virus_BVPW1_310831091	37.67	146	83	3	20	159	7	150	6e-23	99.4
2265092361_candidate_division_pSL4_archaeon_SCGC_AAA471J08_GBSN_001_19	Colletotrichum_sublineola_640922546	37.75	151	87	3	16	159	1	151	7e-23	99.4
2265092361_candidate_division_pSL4_archaeon_SCGC_AAA471J08_GBSN_001_19	Paramecium_tetraurelia_strain_d42_145538061	37.80	127	76	2	38	162	33	158	5e-22	97.8
2265092361_candidate_division_pSL4_archaeon_SCGC_AAA471J08_GBSN_001_19	Ptet_A0DWC2_A0DWC2	37.80	127	76	2	38	162	33	158	5e-22	97.8
2265092361_candidate_division_pSL4_archaeon_SCGC_AAA471J08_GBSN_001_19	Paramecium_tetraurelia_strain_d42_145542849	37.01	127	77	2	38	162	33	158	1e-21	96.7
2265092361_candidate_division_pSL4_archaeon_SCGC_AAA471J08_GBSN_001_19	Ptet_A0E347_A0E347	37.01	127	77	2	38	162	33	158	1e-21	96.7
2265092361_candidate_division_pSL4_archaeon_SCGC_AAA471J08_GBSN_001_19	Colletotrichum_higginsianum_380478861	36.67	150	88	3	16	158	1	150	2e-21	95.5
2265092361_candidate_division_pSL4_archaeon_SCGC_AAA471J08_GBSN_001_19	Amac_00695	35.53	152	89	5	16	160	1	150	3e-21	94.7
2265092361_candidate_division_pSL4_archaeon_SCGC_AAA471J08_GBSN_001_19	Spironucleus_salmonicida_558597414	35.14	148	89	3	19	161	6	151	3e-21	94.7
2265092361_candidate_division_pSL4_archaeon_SCGC_AAA471J08_GBSN_001_19	Gregarina_niphandrodes_608649157	37.75	151	82	5	19	159	9	157	4e-21	95.5
2265092361_candidate_division_pSL4_archaeon_SCGC_AAA471J08_GBSN_001_19	Paramecium_tetraurelia_strain_d42_145544951	36.22	127	78	2	38	162	33	158	1e-20	94.4
2265092361_candidate_division_pSL4_archaeon_SCGC_AAA471J08_GBSN_001_19	Ptet_A0E646_A0E646	36.22	127	78	2	38	162	33	158	1e-20	94.4
2265092361_candidate_division_pSL4_archaeon_SCGC_AAA471J08_GBSN_001_19	Pestalotiopsis_fici_W1061_630043226	35.53	152	92	3	16	161	1	152	1e-20	93.2
2265092361_candidate_division_pSL4_archaeon_SCGC_AAA471J08_GBSN_001_19	Babesia_bigemina_656183702	35.29	153	93	4	20	167	7	158	2e-20	94.0
2265092361_candidate_division_pSL4_archaeon_SCGC_AAA471J08_GBSN_001_19	Babesia_equi_510910168	32.69	156	102	2	14	167	7	161	2e-20	94.0
2265092361_candidate_division_pSL4_archaeon_SCGC_AAA471J08_GBSN_001_19	Reticulomyxa_filosa_569432011	34.92	126	79	2	36	159	25	149	2e-20	93.6
2265092361_candidate_division_pSL4_archaeon_SCGC_AAA471J08_GBSN_001_19	Rfil_3800449_7s5r1	34.92	126	79	2	36	159	25	149	2e-20	93.6
2265092361_candidate_division_pSL4_archaeon_SCGC_AAA471J08_GBSN_001_19	Tetrahymena_thermophila_146184801	40.00	105	61	1	55	159	47	149	3e-20	92.0
2265092361_candidate_division_pSL4_archaeon_SCGC_AAA471J08_GBSN_001_19	Tthe_XP_001030175	40.00	105	61	1	55	159	47	149	3e-20	92.0
2265092361_candidate_division_pSL4_archaeon_SCGC_AAA471J08_GBSN_001_19	Ichthyophthirius_multifiliis_471226235	36.29	124	76	2	38	159	31	153	4e-20	92.8
2265092361_candidate_division_pSL4_archaeon_SCGC_AAA471J08_GBSN_001_19	Reticulomyxa_filosa_569421591	35.48	124	77	2	38	159	27	149	5e-20	92.4
2265092361_candidate_division_pSL4_archaeon_SCGC_AAA471J08_GBSN_001_19	Rfil_3806161_9s1f1	35.48	124	77	2	38	159	27	149	6e-20	92.4
2265092361_candidate_division_pSL4_archaeon_SCGC_AAA471J08_GBSN_001_19	Nspp_3520_fr2	36.72	128	76	3	34	158	22	147	8e-20	92.4
2265092361_candidate_division_pSL4_archaeon_SCGC_AAA471J08_GBSN_001_19	Colletotrichum_fioriniae_PJ7_615472248	34.55	165	100	4	1	158	40	203	9e-20	92.4
2265092361_candidate_division_pSL4_archaeon_SCGC_AAA471J08_GBSN_001_19	Colletotrichum_orbiculare_MAFF_240422_477533891	35.33	150	90	3	16	158	1	150	1e-19	91.3
2265092361_candidate_division_pSL4_archaeon_SCGC_AAA471J08_GBSN_001_19	Gpro_74641	34.65	127	78	3	38	161	26	150	1e-19	90.9
2265092361_candidate_division_pSL4_archaeon_SCGC_AAA471J08_GBSN_001_19	Fragaria_vesca_subsp_vesca_470122965	36.89	122	74	2	39	158	30	150	1e-19	91.7
2265092361_candidate_division_pSL4_archaeon_SCGC_AAA471J08_GBSN_001_19	Vitis_vinifera_225456441	36.36	132	77	3	30	159	24	150	2e-19	91.3
2265092361_candidate_division_pSL4_archaeon_SCGC_AAA471J08_GBSN_001_19	Prunus_mume_645268452	37.70	122	73	3	39	158	30	150	2e-19	90.9
2265092361_candidate_division_pSL4_archaeon_SCGC_AAA471J08_GBSN_001_19	Giardia_lamblia_P15_308162710	34.68	124	77	2	38	159	26	147	2e-19	90.1
2265092361_candidate_division_pSL4_archaeon_SCGC_AAA471J08_GBSN_001_19	Galdieria_sulphuraria_545706653	39.13	138	78	3	26	159	17	152	2e-19	90.1
2265092361_candidate_division_pSL4_archaeon_SCGC_AAA471J08_GBSN_001_19	Hymenolepis_microstoma_555930990	34.65	127	79	2	39	163	26	150	2e-19	90.1
2265092361_candidate_division_pSL4_archaeon_SCGC_AAA471J08_GBSN_001_19	Ihof_5354	36.43	129	79	2	35	161	29	156	2e-19	90.9
2265092361_candidate_division_pSL4_archaeon_SCGC_AAA471J08_GBSN_001_19	Giardia_intestinalis_ATCC_50581_253746746	34.68	124	77	2	38	159	26	147	2e-19	89.7
2265092361_candidate_division_pSL4_archaeon_SCGC_AAA471J08_GBSN_001_19	Lcom_133921	40.68	118	66	2	44	159	64	179	3e-19	90.1
2265092361_candidate_division_pSL4_archaeon_SCGC_AAA471J08_GBSN_001_19	Mver_11439	35.20	125	78	2	39	161	29	152	4e-19	90.9
2265094366_candidate_division_pSL4_archaeon_SCGC_AAA471D15_GBSN_001_9	2527529148_candidate_division_pSL4_archaeon_SCGC_AAA471D15_Combined_Assembly_pSL4_2__pSL4	100.00	167	0	0	1	167	1	167	5e-120	348
2265094366_candidate_division_pSL4_archaeon_SCGC_AAA471D15_GBSN_001_9	2265094366_candidate_division_pSL4_archaeon_SCGC_AAA471D15_GBSN_001_9	100.00	167	0	0	1	167	1	167	5e-120	348
2265094366_candidate_division_pSL4_archaeon_SCGC_AAA471D15_GBSN_001_9	2265092361_candidate_division_pSL4_archaeon_SCGC_AAA471J08_GBSN_001_19	100.00	167	0	0	1	167	1	167	5e-120	348
2265094366_candidate_division_pSL4_archaeon_SCGC_AAA471D15_GBSN_001_9	2265090996_candidate_division_pSL4_archaeon_SCGC_AAA471G05_GBSN_001_14	100.00	167	0	0	1	167	1	167	5e-120	348
2265094366_candidate_division_pSL4_archaeon_SCGC_AAA471D15_GBSN_001_9	2265090259_candidate_division_pSL4_archaeon_SCGC_AAA471F17_GBSN_001_13	100.00	167	0	0	1	167	1	167	5e-120	348
2265094366_candidate_division_pSL4_archaeon_SCGC_AAA471D15_GBSN_001_9	Aigarchaeota_archaeon_SCGC_AAA471G05_519109681	99.40	167	1	0	1	167	1	167	6e-120	347
2265094366_candidate_division_pSL4_archaeon_SCGC_AAA471D15_GBSN_001_9	2527525289_candidate_division_pSL4_archaeon_SCGC_AAA471B22_Combined_Assembly_pSL4_1__pSL4	99.23	130	1	0	38	167	1	130	2e-90	271
2265094366_candidate_division_pSL4_archaeon_SCGC_AAA471D15_GBSN_001_9	2265088662_candidate_division_pSL4_archaeon_JGI_0000001A7_GBSA_001_112	72.61	157	43	0	8	164	5	161	1e-80	247
2265094366_candidate_division_pSL4_archaeon_SCGC_AAA471D15_GBSN_001_9	2527530434_candidate_division_pSL4_archaeon_SCGC_AAA471E14_Combined_Assembly_pSL4_3__pSL4	72.61	157	43	0	8	164	5	161	2e-71	224
2265094366_candidate_division_pSL4_archaeon_SCGC_AAA471D15_GBSN_001_9	2265088060_candidate_division_pSL4_archaeon_SCGC_AAA471E14_GBSN_001_10	72.61	157	43	0	8	164	5	161	2e-71	224
2265094366_candidate_division_pSL4_archaeon_SCGC_AAA471D15_GBSN_001_9	Candidatus_Caldiarchaeum_subterraneum_526887490	59.38	160	65	0	5	164	1	160	7e-66	210
2265094366_candidate_division_pSL4_archaeon_SCGC_AAA471D15_GBSN_001_9	Colletotrichum_graminicola_M1001_310800822	39.74	151	84	3	16	159	1	151	4e-24	102
2265094366_candidate_division_pSL4_archaeon_SCGC_AAA471D15_GBSN_001_9	Guillardia_theta_CCMP2712_551648829	36.11	144	88	3	18	158	6	148	4e-23	100
2265094366_candidate_division_pSL4_archaeon_SCGC_AAA471D15_GBSN_001_9	Gthe_154189	36.11	144	88	3	18	158	6	148	4e-23	100
2265094366_candidate_division_pSL4_archaeon_SCGC_AAA471D15_GBSN_001_9	Cafeteria_roenbergensis_virus_BVPW1_310831091	37.67	146	83	3	20	159	7	150	6e-23	99.4
2265094366_candidate_division_pSL4_archaeon_SCGC_AAA471D15_GBSN_001_9	Colletotrichum_sublineola_640922546	37.75	151	87	3	16	159	1	151	7e-23	99.4
2265094366_candidate_division_pSL4_archaeon_SCGC_AAA471D15_GBSN_001_9	Paramecium_tetraurelia_strain_d42_145538061	37.80	127	76	2	38	162	33	158	5e-22	97.8
2265094366_candidate_division_pSL4_archaeon_SCGC_AAA471D15_GBSN_001_9	Ptet_A0DWC2_A0DWC2	37.80	127	76	2	38	162	33	158	5e-22	97.8
2265094366_candidate_division_pSL4_archaeon_SCGC_AAA471D15_GBSN_001_9	Paramecium_tetraurelia_strain_d42_145542849	37.01	127	77	2	38	162	33	158	1e-21	96.7
2265094366_candidate_division_pSL4_archaeon_SCGC_AAA471D15_GBSN_001_9	Ptet_A0E347_A0E347	37.01	127	77	2	38	162	33	158	1e-21	96.7
2265094366_candidate_division_pSL4_archaeon_SCGC_AAA471D15_GBSN_001_9	Colletotrichum_higginsianum_380478861	36.67	150	88	3	16	158	1	150	2e-21	95.5
2265094366_candidate_division_pSL4_archaeon_SCGC_AAA471D15_GBSN_001_9	Amac_00695	35.53	152	89	5	16	160	1	150	3e-21	94.7
2265094366_candidate_division_pSL4_archaeon_SCGC_AAA471D15_GBSN_001_9	Spironucleus_salmonicida_558597414	35.14	148	89	3	19	161	6	151	3e-21	94.7
2265094366_candidate_division_pSL4_archaeon_SCGC_AAA471D15_GBSN_001_9	Gregarina_niphandrodes_608649157	37.75	151	82	5	19	159	9	157	4e-21	95.5
2265094366_candidate_division_pSL4_archaeon_SCGC_AAA471D15_GBSN_001_9	Paramecium_tetraurelia_strain_d42_145544951	36.22	127	78	2	38	162	33	158	1e-20	94.4
2265094366_candidate_division_pSL4_archaeon_SCGC_AAA471D15_GBSN_001_9	Ptet_A0E646_A0E646	36.22	127	78	2	38	162	33	158	1e-20	94.4
2265094366_candidate_division_pSL4_archaeon_SCGC_AAA471D15_GBSN_001_9	Pestalotiopsis_fici_W1061_630043226	35.53	152	92	3	16	161	1	152	1e-20	93.2
2265094366_candidate_division_pSL4_archaeon_SCGC_AAA471D15_GBSN_001_9	Babesia_bigemina_656183702	35.29	153	93	4	20	167	7	158	2e-20	94.0
2265094366_candidate_division_pSL4_archaeon_SCGC_AAA471D15_GBSN_001_9	Babesia_equi_510910168	32.69	156	102	2	14	167	7	161	2e-20	94.0
2265094366_candidate_division_pSL4_archaeon_SCGC_AAA471D15_GBSN_001_9	Reticulomyxa_filosa_569432011	34.92	126	79	2	36	159	25	149	2e-20	93.6
2265094366_candidate_division_pSL4_archaeon_SCGC_AAA471D15_GBSN_001_9	Rfil_3800449_7s5r1	34.92	126	79	2	36	159	25	149	2e-20	93.6
2265094366_candidate_division_pSL4_archaeon_SCGC_AAA471D15_GBSN_001_9	Tetrahymena_thermophila_146184801	40.00	105	61	1	55	159	47	149	3e-20	92.0
2265094366_candidate_division_pSL4_archaeon_SCGC_AAA471D15_GBSN_001_9	Tthe_XP_001030175	40.00	105	61	1	55	159	47	149	3e-20	92.0
2265094366_candidate_division_pSL4_archaeon_SCGC_AAA471D15_GBSN_001_9	Ichthyophthirius_multifiliis_471226235	36.29	124	76	2	38	159	31	153	4e-20	92.8
2265094366_candidate_division_pSL4_archaeon_SCGC_AAA471D15_GBSN_001_9	Reticulomyxa_filosa_569421591	35.48	124	77	2	38	159	27	149	5e-20	92.4
2265094366_candidate_division_pSL4_archaeon_SCGC_AAA471D15_GBSN_001_9	Rfil_3806161_9s1f1	35.48	124	77	2	38	159	27	149	6e-20	92.4
2265094366_candidate_division_pSL4_archaeon_SCGC_AAA471D15_GBSN_001_9	Nspp_3520_fr2	36.72	128	76	3	34	158	22	147	8e-20	92.4
2265094366_candidate_division_pSL4_archaeon_SCGC_AAA471D15_GBSN_001_9	Colletotrichum_fioriniae_PJ7_615472248	34.55	165	100	4	1	158	40	203	9e-20	92.4
2265094366_candidate_division_pSL4_archaeon_SCGC_AAA471D15_GBSN_001_9	Colletotrichum_orbiculare_MAFF_240422_477533891	35.33	150	90	3	16	158	1	150	1e-19	91.3
2265094366_candidate_division_pSL4_archaeon_SCGC_AAA471D15_GBSN_001_9	Gpro_74641	34.65	127	78	3	38	161	26	150	1e-19	90.9
2265094366_candidate_division_pSL4_archaeon_SCGC_AAA471D15_GBSN_001_9	Fragaria_vesca_subsp_vesca_470122965	36.89	122	74	2	39	158	30	150	1e-19	91.7
2265094366_candidate_division_pSL4_archaeon_SCGC_AAA471D15_GBSN_001_9	Vitis_vinifera_225456441	36.36	132	77	3	30	159	24	150	2e-19	91.3
2265094366_candidate_division_pSL4_archaeon_SCGC_AAA471D15_GBSN_001_9	Prunus_mume_645268452	37.70	122	73	3	39	158	30	150	2e-19	90.9
2265094366_candidate_division_pSL4_archaeon_SCGC_AAA471D15_GBSN_001_9	Giardia_lamblia_P15_308162710	34.68	124	77	2	38	159	26	147	2e-19	90.1
2265094366_candidate_division_pSL4_archaeon_SCGC_AAA471D15_GBSN_001_9	Galdieria_sulphuraria_545706653	39.13	138	78	3	26	159	17	152	2e-19	90.1
2265094366_candidate_division_pSL4_archaeon_SCGC_AAA471D15_GBSN_001_9	Hymenolepis_microstoma_555930990	34.65	127	79	2	39	163	26	150	2e-19	90.1
2265094366_candidate_division_pSL4_archaeon_SCGC_AAA471D15_GBSN_001_9	Ihof_5354	36.43	129	79	2	35	161	29	156	2e-19	90.9
2265094366_candidate_division_pSL4_archaeon_SCGC_AAA471D15_GBSN_001_9	Giardia_intestinalis_ATCC_50581_253746746	34.68	124	77	2	38	159	26	147	2e-19	89.7
2265094366_candidate_division_pSL4_archaeon_SCGC_AAA471D15_GBSN_001_9	Lcom_133921	40.68	118	66	2	44	159	64	179	3e-19	90.1
2265094366_candidate_division_pSL4_archaeon_SCGC_AAA471D15_GBSN_001_9	Mver_11439	35.20	125	78	2	39	161	29	152	4e-19	90.9
2527525289_candidate_division_pSL4_archaeon_SCGC_AAA471B22_Combined_Assembly_pSL4_1__pSL4	2527525289_candidate_division_pSL4_archaeon_SCGC_AAA471B22_Combined_Assembly_pSL4_1__pSL4	100.00	130	0	0	1	130	1	130	1e-90	270
2527525289_candidate_division_pSL4_archaeon_SCGC_AAA471B22_Combined_Assembly_pSL4_1__pSL4	Aigarchaeota_archaeon_SCGC_AAA471G05_519109681	99.23	130	1	0	1	130	38	167	1e-90	271
2527525289_candidate_division_pSL4_archaeon_SCGC_AAA471B22_Combined_Assembly_pSL4_1__pSL4	2527529148_candidate_division_pSL4_archaeon_SCGC_AAA471D15_Combined_Assembly_pSL4_2__pSL4	99.23	130	1	0	1	130	38	167	2e-90	271
2527525289_candidate_division_pSL4_archaeon_SCGC_AAA471B22_Combined_Assembly_pSL4_1__pSL4	2265094366_candidate_division_pSL4_archaeon_SCGC_AAA471D15_GBSN_001_9	99.23	130	1	0	1	130	38	167	2e-90	271
2527525289_candidate_division_pSL4_archaeon_SCGC_AAA471B22_Combined_Assembly_pSL4_1__pSL4	2265092361_candidate_division_pSL4_archaeon_SCGC_AAA471J08_GBSN_001_19	99.23	130	1	0	1	130	38	167	2e-90	271
2527525289_candidate_division_pSL4_archaeon_SCGC_AAA471B22_Combined_Assembly_pSL4_1__pSL4	2265090996_candidate_division_pSL4_archaeon_SCGC_AAA471G05_GBSN_001_14	99.23	130	1	0	1	130	38	167	2e-90	271
2527525289_candidate_division_pSL4_archaeon_SCGC_AAA471B22_Combined_Assembly_pSL4_1__pSL4	2265090259_candidate_division_pSL4_archaeon_SCGC_AAA471F17_GBSN_001_13	99.23	130	1	0	1	130	38	167	2e-90	271
2527525289_candidate_division_pSL4_archaeon_SCGC_AAA471B22_Combined_Assembly_pSL4_1__pSL4	2265088662_candidate_division_pSL4_archaeon_JGI_0000001A7_GBSA_001_112	73.81	126	33	0	2	127	36	161	8e-64	203
2527525289_candidate_division_pSL4_archaeon_SCGC_AAA471B22_Combined_Assembly_pSL4_1__pSL4	2527530434_candidate_division_pSL4_archaeon_SCGC_AAA471E14_Combined_Assembly_pSL4_3__pSL4	73.81	126	33	0	2	127	36	161	9e-55	180
2527525289_candidate_division_pSL4_archaeon_SCGC_AAA471B22_Combined_Assembly_pSL4_1__pSL4	2265088060_candidate_division_pSL4_archaeon_SCGC_AAA471E14_GBSN_001_10	73.81	126	33	0	2	127	36	161	9e-55	180
2527525289_candidate_division_pSL4_archaeon_SCGC_AAA471B22_Combined_Assembly_pSL4_1__pSL4	Candidatus_Caldiarchaeum_subterraneum_526887490	61.42	127	49	0	1	127	34	160	1e-53	177
2527525289_candidate_division_pSL4_archaeon_SCGC_AAA471B22_Combined_Assembly_pSL4_1__pSL4	Colletotrichum_graminicola_M1001_310800822	41.94	124	69	2	2	122	28	151	2e-23	99.8
2527525289_candidate_division_pSL4_archaeon_SCGC_AAA471B22_Combined_Assembly_pSL4_1__pSL4	Guillardia_theta_CCMP2712_551648829	38.21	123	73	2	1	121	27	148	2e-23	100
2527525289_candidate_division_pSL4_archaeon_SCGC_AAA471B22_Combined_Assembly_pSL4_1__pSL4	Gthe_154189	38.21	123	73	2	1	121	27	148	2e-23	100
2527525289_candidate_division_pSL4_archaeon_SCGC_AAA471B22_Combined_Assembly_pSL4_1__pSL4	Colletotrichum_sublineola_640922546	41.13	124	70	2	2	122	28	151	4e-23	99.0
2527525289_candidate_division_pSL4_archaeon_SCGC_AAA471B22_Combined_Assembly_pSL4_1__pSL4	Paramecium_tetraurelia_strain_d42_145538061	37.80	127	76	2	1	125	33	158	2e-22	97.8
2527525289_candidate_division_pSL4_archaeon_SCGC_AAA471B22_Combined_Assembly_pSL4_1__pSL4	Ptet_A0DWC2_A0DWC2	37.80	127	76	2	1	125	33	158	2e-22	97.8
2527525289_candidate_division_pSL4_archaeon_SCGC_AAA471B22_Combined_Assembly_pSL4_1__pSL4	Paramecium_tetraurelia_strain_d42_145542849	37.01	127	77	2	1	125	33	158	8e-22	96.3
2527525289_candidate_division_pSL4_archaeon_SCGC_AAA471B22_Combined_Assembly_pSL4_1__pSL4	Ptet_A0E347_A0E347	37.01	127	77	2	1	125	33	158	8e-22	96.3
2527525289_candidate_division_pSL4_archaeon_SCGC_AAA471B22_Combined_Assembly_pSL4_1__pSL4	Colletotrichum_higginsianum_380478861	39.84	123	71	2	2	121	28	150	1e-21	94.7
2527525289_candidate_division_pSL4_archaeon_SCGC_AAA471B22_Combined_Assembly_pSL4_1__pSL4	Amac_00695	38.10	126	73	3	1	123	27	150	2e-21	94.0
2527525289_candidate_division_pSL4_archaeon_SCGC_AAA471B22_Combined_Assembly_pSL4_1__pSL4	Cafeteria_roenbergensis_virus_BVPW1_310831091	39.67	121	69	2	4	122	32	150	2e-21	94.0
2527525289_candidate_division_pSL4_archaeon_SCGC_AAA471B22_Combined_Assembly_pSL4_1__pSL4	Pestalotiopsis_fici_W1061_630043226	38.89	126	74	2	2	124	27	152	3e-21	93.6
2527525289_candidate_division_pSL4_archaeon_SCGC_AAA471B22_Combined_Assembly_pSL4_1__pSL4	Paramecium_tetraurelia_strain_d42_145544951	36.22	127	78	2	1	125	33	158	4e-21	94.4
2527525289_candidate_division_pSL4_archaeon_SCGC_AAA471B22_Combined_Assembly_pSL4_1__pSL4	Ptet_A0E646_A0E646	36.22	127	78	2	1	125	33	158	4e-21	94.4
2527525289_candidate_division_pSL4_archaeon_SCGC_AAA471B22_Combined_Assembly_pSL4_1__pSL4	Spironucleus_salmonicida_558597414	37.30	126	75	2	1	124	28	151	5e-21	92.8
2527525289_candidate_division_pSL4_archaeon_SCGC_AAA471B22_Combined_Assembly_pSL4_1__pSL4	Reticulomyxa_filosa_569432011	35.48	124	77	2	1	122	27	149	7e-21	93.6
2527525289_candidate_division_pSL4_archaeon_SCGC_AAA471B22_Combined_Assembly_pSL4_1__pSL4	Tetrahymena_thermophila_146184801	40.00	105	61	1	18	122	47	149	7e-21	92.4
2527525289_candidate_division_pSL4_archaeon_SCGC_AAA471B22_Combined_Assembly_pSL4_1__pSL4	Tthe_XP_001030175	40.00	105	61	1	18	122	47	149	7e-21	92.4
2527525289_candidate_division_pSL4_archaeon_SCGC_AAA471B22_Combined_Assembly_pSL4_1__pSL4	Rfil_3800449_7s5r1	35.48	124	77	2	1	122	27	149	7e-21	93.6
2527525289_candidate_division_pSL4_archaeon_SCGC_AAA471B22_Combined_Assembly_pSL4_1__pSL4	Ichthyophthirius_multifiliis_471226235	36.29	124	76	2	1	122	31	153	1e-20	92.8
2527525289_candidate_division_pSL4_archaeon_SCGC_AAA471B22_Combined_Assembly_pSL4_1__pSL4	Reticulomyxa_filosa_569421591	35.48	124	77	2	1	122	27	149	2e-20	92.4
2527525289_candidate_division_pSL4_archaeon_SCGC_AAA471B22_Combined_Assembly_pSL4_1__pSL4	Rfil_3806161_9s1f1	35.48	124	77	2	1	122	27	149	2e-20	92.4
2527525289_candidate_division_pSL4_archaeon_SCGC_AAA471B22_Combined_Assembly_pSL4_1__pSL4	Fragaria_vesca_subsp_vesca_470122965	36.89	122	74	2	2	121	30	150	3e-20	92.0
2527525289_candidate_division_pSL4_archaeon_SCGC_AAA471B22_Combined_Assembly_pSL4_1__pSL4	Gpro_74641	34.92	126	77	3	1	123	26	149	3e-20	90.9
2527525289_candidate_division_pSL4_archaeon_SCGC_AAA471B22_Combined_Assembly_pSL4_1__pSL4	Babesia_equi_510910168	35.61	132	82	2	1	130	31	161	3e-20	92.0
2527525289_candidate_division_pSL4_archaeon_SCGC_AAA471B22_Combined_Assembly_pSL4_1__pSL4	Hymenolepis_microstoma_555930990	34.65	127	79	2	2	126	26	150	3e-20	90.9
2527525289_candidate_division_pSL4_archaeon_SCGC_AAA471B22_Combined_Assembly_pSL4_1__pSL4	Lcom_133921	40.68	118	66	2	7	122	64	179	4e-20	91.3
2527525289_candidate_division_pSL4_archaeon_SCGC_AAA471B22_Combined_Assembly_pSL4_1__pSL4	Gregarina_niphandrodes_608649157	38.40	125	72	3	1	122	35	157	4e-20	91.7
2527525289_candidate_division_pSL4_archaeon_SCGC_AAA471B22_Combined_Assembly_pSL4_1__pSL4	Prunus_mume_645268452	37.70	122	73	3	2	121	30	150	5e-20	91.3
2527525289_candidate_division_pSL4_archaeon_SCGC_AAA471B22_Combined_Assembly_pSL4_1__pSL4	Podospora_anserina_S_mat_171691400	40.00	105	62	1	18	121	47	151	5e-20	90.9
2527525289_candidate_division_pSL4_archaeon_SCGC_AAA471B22_Combined_Assembly_pSL4_1__pSL4	Galdieria_sulphuraria_545706653	40.98	122	67	2	4	122	33	152	9e-20	89.7
2527525289_candidate_division_pSL4_archaeon_SCGC_AAA471B22_Combined_Assembly_pSL4_1__pSL4	Ihof_5354	37.30	126	76	2	1	124	32	156	1e-19	90.5
2527525289_candidate_division_pSL4_archaeon_SCGC_AAA471B22_Combined_Assembly_pSL4_1__pSL4	Dothistroma_septosporum_NZE10_452846594	36.80	125	74	2	4	125	31	153	1e-19	89.7
2527525289_candidate_division_pSL4_archaeon_SCGC_AAA471B22_Combined_Assembly_pSL4_1__pSL4	Vitis_vinifera_225456441	37.50	120	72	2	5	122	32	150	1e-19	90.5
2527525289_candidate_division_pSL4_archaeon_SCGC_AAA471B22_Combined_Assembly_pSL4_1__pSL4	Mver_11439	35.20	125	78	2	2	124	29	152	1e-19	91.3
2527525289_candidate_division_pSL4_archaeon_SCGC_AAA471B22_Combined_Assembly_pSL4_1__pSL4	Giardia_lamblia_P15_308162710	34.68	124	77	2	1	122	26	147	1e-19	89.4
2527525289_candidate_division_pSL4_archaeon_SCGC_AAA471B22_Combined_Assembly_pSL4_1__pSL4	Prunus_persica_595848416	37.70	122	73	3	2	121	79	199	1e-19	91.3
2527525289_candidate_division_pSL4_archaeon_SCGC_AAA471B22_Combined_Assembly_pSL4_1__pSL4	Tetrahymena_thermophila_SB210_586745315	35.48	124	77	2	1	122	31	153	1e-19	90.1
2527525289_candidate_division_pSL4_archaeon_SCGC_AAA471B22_Combined_Assembly_pSL4_1__pSL4	Giardia_intestinalis_ATCC_50581_253746746	34.68	124	77	2	1	122	26	147	1e-19	89.0
2527529148_candidate_division_pSL4_archaeon_SCGC_AAA471D15_Combined_Assembly_pSL4_2__pSL4	2527529148_candidate_division_pSL4_archaeon_SCGC_AAA471D15_Combined_Assembly_pSL4_2__pSL4	100.00	167	0	0	1	167	1	167	5e-120	348
2527529148_candidate_division_pSL4_archaeon_SCGC_AAA471D15_Combined_Assembly_pSL4_2__pSL4	2265094366_candidate_division_pSL4_archaeon_SCGC_AAA471D15_GBSN_001_9	100.00	167	0	0	1	167	1	167	5e-120	348
2527529148_candidate_division_pSL4_archaeon_SCGC_AAA471D15_Combined_Assembly_pSL4_2__pSL4	2265092361_candidate_division_pSL4_archaeon_SCGC_AAA471J08_GBSN_001_19	100.00	167	0	0	1	167	1	167	5e-120	348
2527529148_candidate_division_pSL4_archaeon_SCGC_AAA471D15_Combined_Assembly_pSL4_2__pSL4	2265090996_candidate_division_pSL4_archaeon_SCGC_AAA471G05_GBSN_001_14	100.00	167	0	0	1	167	1	167	5e-120	348
2527529148_candidate_division_pSL4_archaeon_SCGC_AAA471D15_Combined_Assembly_pSL4_2__pSL4	2265090259_candidate_division_pSL4_archaeon_SCGC_AAA471F17_GBSN_001_13	100.00	167	0	0	1	167	1	167	5e-120	348
2527529148_candidate_division_pSL4_archaeon_SCGC_AAA471D15_Combined_Assembly_pSL4_2__pSL4	Aigarchaeota_archaeon_SCGC_AAA471G05_519109681	99.40	167	1	0	1	167	1	167	6e-120	347
2527529148_candidate_division_pSL4_archaeon_SCGC_AAA471D15_Combined_Assembly_pSL4_2__pSL4	2527525289_candidate_division_pSL4_archaeon_SCGC_AAA471B22_Combined_Assembly_pSL4_1__pSL4	99.23	130	1	0	38	167	1	130	2e-90	271
2527529148_candidate_division_pSL4_archaeon_SCGC_AAA471D15_Combined_Assembly_pSL4_2__pSL4	2265088662_candidate_division_pSL4_archaeon_JGI_0000001A7_GBSA_001_112	72.61	157	43	0	8	164	5	161	1e-80	247
2527529148_candidate_division_pSL4_archaeon_SCGC_AAA471D15_Combined_Assembly_pSL4_2__pSL4	2527530434_candidate_division_pSL4_archaeon_SCGC_AAA471E14_Combined_Assembly_pSL4_3__pSL4	72.61	157	43	0	8	164	5	161	2e-71	224
2527529148_candidate_division_pSL4_archaeon_SCGC_AAA471D15_Combined_Assembly_pSL4_2__pSL4	2265088060_candidate_division_pSL4_archaeon_SCGC_AAA471E14_GBSN_001_10	72.61	157	43	0	8	164	5	161	2e-71	224
2527529148_candidate_division_pSL4_archaeon_SCGC_AAA471D15_Combined_Assembly_pSL4_2__pSL4	Candidatus_Caldiarchaeum_subterraneum_526887490	59.38	160	65	0	5	164	1	160	7e-66	210
2527529148_candidate_division_pSL4_archaeon_SCGC_AAA471D15_Combined_Assembly_pSL4_2__pSL4	Colletotrichum_graminicola_M1001_310800822	39.74	151	84	3	16	159	1	151	4e-24	102
2527529148_candidate_division_pSL4_archaeon_SCGC_AAA471D15_Combined_Assembly_pSL4_2__pSL4	Guillardia_theta_CCMP2712_551648829	36.11	144	88	3	18	158	6	148	4e-23	100
2527529148_candidate_division_pSL4_archaeon_SCGC_AAA471D15_Combined_Assembly_pSL4_2__pSL4	Gthe_154189	36.11	144	88	3	18	158	6	148	4e-23	100
2527529148_candidate_division_pSL4_archaeon_SCGC_AAA471D15_Combined_Assembly_pSL4_2__pSL4	Cafeteria_roenbergensis_virus_BVPW1_310831091	37.67	146	83	3	20	159	7	150	6e-23	99.4
2527529148_candidate_division_pSL4_archaeon_SCGC_AAA471D15_Combined_Assembly_pSL4_2__pSL4	Colletotrichum_sublineola_640922546	37.75	151	87	3	16	159	1	151	7e-23	99.4
2527529148_candidate_division_pSL4_archaeon_SCGC_AAA471D15_Combined_Assembly_pSL4_2__pSL4	Paramecium_tetraurelia_strain_d42_145538061	37.80	127	76	2	38	162	33	158	5e-22	97.8
2527529148_candidate_division_pSL4_archaeon_SCGC_AAA471D15_Combined_Assembly_pSL4_2__pSL4	Ptet_A0DWC2_A0DWC2	37.80	127	76	2	38	162	33	158	5e-22	97.8
2527529148_candidate_division_pSL4_archaeon_SCGC_AAA471D15_Combined_Assembly_pSL4_2__pSL4	Paramecium_tetraurelia_strain_d42_145542849	37.01	127	77	2	38	162	33	158	1e-21	96.7
2527529148_candidate_division_pSL4_archaeon_SCGC_AAA471D15_Combined_Assembly_pSL4_2__pSL4	Ptet_A0E347_A0E347	37.01	127	77	2	38	162	33	158	1e-21	96.7
2527529148_candidate_division_pSL4_archaeon_SCGC_AAA471D15_Combined_Assembly_pSL4_2__pSL4	Colletotrichum_higginsianum_380478861	36.67	150	88	3	16	158	1	150	2e-21	95.5
2527529148_candidate_division_pSL4_archaeon_SCGC_AAA471D15_Combined_Assembly_pSL4_2__pSL4	Amac_00695	35.53	152	89	5	16	160	1	150	3e-21	94.7
2527529148_candidate_division_pSL4_archaeon_SCGC_AAA471D15_Combined_Assembly_pSL4_2__pSL4	Spironucleus_salmonicida_558597414	35.14	148	89	3	19	161	6	151	3e-21	94.7
2527529148_candidate_division_pSL4_archaeon_SCGC_AAA471D15_Combined_Assembly_pSL4_2__pSL4	Gregarina_niphandrodes_608649157	37.75	151	82	5	19	159	9	157	4e-21	95.5
2527529148_candidate_division_pSL4_archaeon_SCGC_AAA471D15_Combined_Assembly_pSL4_2__pSL4	Paramecium_tetraurelia_strain_d42_145544951	36.22	127	78	2	38	162	33	158	1e-20	94.4
2527529148_candidate_division_pSL4_archaeon_SCGC_AAA471D15_Combined_Assembly_pSL4_2__pSL4	Ptet_A0E646_A0E646	36.22	127	78	2	38	162	33	158	1e-20	94.4
2527529148_candidate_division_pSL4_archaeon_SCGC_AAA471D15_Combined_Assembly_pSL4_2__pSL4	Pestalotiopsis_fici_W1061_630043226	35.53	152	92	3	16	161	1	152	1e-20	93.2
2527529148_candidate_division_pSL4_archaeon_SCGC_AAA471D15_Combined_Assembly_pSL4_2__pSL4	Babesia_bigemina_656183702	35.29	153	93	4	20	167	7	158	2e-20	94.0
2527529148_candidate_division_pSL4_archaeon_SCGC_AAA471D15_Combined_Assembly_pSL4_2__pSL4	Babesia_equi_510910168	32.69	156	102	2	14	167	7	161	2e-20	94.0
2527529148_candidate_division_pSL4_archaeon_SCGC_AAA471D15_Combined_Assembly_pSL4_2__pSL4	Reticulomyxa_filosa_569432011	34.92	126	79	2	36	159	25	149	2e-20	93.6
2527529148_candidate_division_pSL4_archaeon_SCGC_AAA471D15_Combined_Assembly_pSL4_2__pSL4	Rfil_3800449_7s5r1	34.92	126	79	2	36	159	25	149	2e-20	93.6
2527529148_candidate_division_pSL4_archaeon_SCGC_AAA471D15_Combined_Assembly_pSL4_2__pSL4	Tetrahymena_thermophila_146184801	40.00	105	61	1	55	159	47	149	3e-20	92.0
2527529148_candidate_division_pSL4_archaeon_SCGC_AAA471D15_Combined_Assembly_pSL4_2__pSL4	Tthe_XP_001030175	40.00	105	61	1	55	159	47	149	3e-20	92.0
2527529148_candidate_division_pSL4_archaeon_SCGC_AAA471D15_Combined_Assembly_pSL4_2__pSL4	Ichthyophthirius_multifiliis_471226235	36.29	124	76	2	38	159	31	153	4e-20	92.8
2527529148_candidate_division_pSL4_archaeon_SCGC_AAA471D15_Combined_Assembly_pSL4_2__pSL4	Reticulomyxa_filosa_569421591	35.48	124	77	2	38	159	27	149	5e-20	92.4
2527529148_candidate_division_pSL4_archaeon_SCGC_AAA471D15_Combined_Assembly_pSL4_2__pSL4	Rfil_3806161_9s1f1	35.48	124	77	2	38	159	27	149	6e-20	92.4
2527529148_candidate_division_pSL4_archaeon_SCGC_AAA471D15_Combined_Assembly_pSL4_2__pSL4	Nspp_3520_fr2	36.72	128	76	3	34	158	22	147	8e-20	92.4
2527529148_candidate_division_pSL4_archaeon_SCGC_AAA471D15_Combined_Assembly_pSL4_2__pSL4	Colletotrichum_fioriniae_PJ7_615472248	34.55	165	100	4	1	158	40	203	9e-20	92.4
2527529148_candidate_division_pSL4_archaeon_SCGC_AAA471D15_Combined_Assembly_pSL4_2__pSL4	Colletotrichum_orbiculare_MAFF_240422_477533891	35.33	150	90	3	16	158	1	150	1e-19	91.3
2527529148_candidate_division_pSL4_archaeon_SCGC_AAA471D15_Combined_Assembly_pSL4_2__pSL4	Gpro_74641	34.65	127	78	3	38	161	26	150	1e-19	90.9
2527529148_candidate_division_pSL4_archaeon_SCGC_AAA471D15_Combined_Assembly_pSL4_2__pSL4	Fragaria_vesca_subsp_vesca_470122965	36.89	122	74	2	39	158	30	150	1e-19	91.7
2527529148_candidate_division_pSL4_archaeon_SCGC_AAA471D15_Combined_Assembly_pSL4_2__pSL4	Vitis_vinifera_225456441	36.36	132	77	3	30	159	24	150	2e-19	91.3
2527529148_candidate_division_pSL4_archaeon_SCGC_AAA471D15_Combined_Assembly_pSL4_2__pSL4	Prunus_mume_645268452	37.70	122	73	3	39	158	30	150	2e-19	90.9
2527529148_candidate_division_pSL4_archaeon_SCGC_AAA471D15_Combined_Assembly_pSL4_2__pSL4	Giardia_lamblia_P15_308162710	34.68	124	77	2	38	159	26	147	2e-19	90.1
2527529148_candidate_division_pSL4_archaeon_SCGC_AAA471D15_Combined_Assembly_pSL4_2__pSL4	Galdieria_sulphuraria_545706653	39.13	138	78	3	26	159	17	152	2e-19	90.1
2527529148_candidate_division_pSL4_archaeon_SCGC_AAA471D15_Combined_Assembly_pSL4_2__pSL4	Hymenolepis_microstoma_555930990	34.65	127	79	2	39	163	26	150	2e-19	90.1
2527529148_candidate_division_pSL4_archaeon_SCGC_AAA471D15_Combined_Assembly_pSL4_2__pSL4	Ihof_5354	36.43	129	79	2	35	161	29	156	2e-19	90.9
2527529148_candidate_division_pSL4_archaeon_SCGC_AAA471D15_Combined_Assembly_pSL4_2__pSL4	Giardia_intestinalis_ATCC_50581_253746746	34.68	124	77	2	38	159	26	147	2e-19	89.7
2527529148_candidate_division_pSL4_archaeon_SCGC_AAA471D15_Combined_Assembly_pSL4_2__pSL4	Lcom_133921	40.68	118	66	2	44	159	64	179	3e-19	90.1
2527529148_candidate_division_pSL4_archaeon_SCGC_AAA471D15_Combined_Assembly_pSL4_2__pSL4	Mver_11439	35.20	125	78	2	39	161	29	152	4e-19	90.9
2527530434_candidate_division_pSL4_archaeon_SCGC_AAA471E14_Combined_Assembly_pSL4_3__pSL4	2527530434_candidate_division_pSL4_archaeon_SCGC_AAA471E14_Combined_Assembly_pSL4_3__pSL4	100.00	164	0	0	1	164	1	164	5e-116	337
2527530434_candidate_division_pSL4_archaeon_SCGC_AAA471E14_Combined_Assembly_pSL4_3__pSL4	2265088060_candidate_division_pSL4_archaeon_SCGC_AAA471E14_GBSN_001_10	100.00	164	0	0	1	164	1	164	5e-116	337
2527530434_candidate_division_pSL4_archaeon_SCGC_AAA471E14_Combined_Assembly_pSL4_3__pSL4	2265088662_candidate_division_pSL4_archaeon_JGI_0000001A7_GBSA_001_112	99.39	164	1	0	1	164	1	164	6e-116	337
2527530434_candidate_division_pSL4_archaeon_SCGC_AAA471E14_Combined_Assembly_pSL4_3__pSL4	Aigarchaeota_archaeon_SCGC_AAA471G05_519109681	72.61	157	43	0	5	161	8	164	4e-80	246
2527530434_candidate_division_pSL4_archaeon_SCGC_AAA471E14_Combined_Assembly_pSL4_3__pSL4	2527529148_candidate_division_pSL4_archaeon_SCGC_AAA471D15_Combined_Assembly_pSL4_2__pSL4	72.61	157	43	0	5	161	8	164	4e-80	246
2527530434_candidate_division_pSL4_archaeon_SCGC_AAA471E14_Combined_Assembly_pSL4_3__pSL4	2265094366_candidate_division_pSL4_archaeon_SCGC_AAA471D15_GBSN_001_9	72.61	157	43	0	5	161	8	164	4e-80	246
2527530434_candidate_division_pSL4_archaeon_SCGC_AAA471E14_Combined_Assembly_pSL4_3__pSL4	2265092361_candidate_division_pSL4_archaeon_SCGC_AAA471J08_GBSN_001_19	72.61	157	43	0	5	161	8	164	4e-80	246
2527530434_candidate_division_pSL4_archaeon_SCGC_AAA471E14_Combined_Assembly_pSL4_3__pSL4	2265090996_candidate_division_pSL4_archaeon_SCGC_AAA471G05_GBSN_001_14	72.61	157	43	0	5	161	8	164	4e-80	246
2527530434_candidate_division_pSL4_archaeon_SCGC_AAA471E14_Combined_Assembly_pSL4_3__pSL4	2265090259_candidate_division_pSL4_archaeon_SCGC_AAA471F17_GBSN_001_13	72.61	157	43	0	5	161	8	164	4e-80	246
2527530434_candidate_division_pSL4_archaeon_SCGC_AAA471E14_Combined_Assembly_pSL4_3__pSL4	2527525289_candidate_division_pSL4_archaeon_SCGC_AAA471B22_Combined_Assembly_pSL4_1__pSL4	73.81	126	33	0	36	161	2	127	3e-63	202
2527530434_candidate_division_pSL4_archaeon_SCGC_AAA471E14_Combined_Assembly_pSL4_3__pSL4	Candidatus_Caldiarchaeum_subterraneum_526887490	58.44	154	64	0	9	162	8	161	1e-61	199
2527530434_candidate_division_pSL4_archaeon_SCGC_AAA471E14_Combined_Assembly_pSL4_3__pSL4	Reticulomyxa_filosa_569432011	37.50	120	72	2	38	155	30	148	1e-23	102
2527530434_candidate_division_pSL4_archaeon_SCGC_AAA471E14_Combined_Assembly_pSL4_3__pSL4	Rfil_3800449_7s5r1	37.50	120	72	2	38	155	30	148	1e-23	102
2527530434_candidate_division_pSL4_archaeon_SCGC_AAA471E14_Combined_Assembly_pSL4_3__pSL4	Reticulomyxa_filosa_569421591	33.33	144	91	3	16	155	6	148	9e-23	99.8
2527530434_candidate_division_pSL4_archaeon_SCGC_AAA471E14_Combined_Assembly_pSL4_3__pSL4	Rfil_3806161_9s1f1	33.33	144	91	3	16	155	6	148	9e-23	99.8
2527530434_candidate_division_pSL4_archaeon_SCGC_AAA471E14_Combined_Assembly_pSL4_3__pSL4	Awhi_c63193_fr4	31.85	157	98	3	15	163	50	205	6e-22	99.4
2527530434_candidate_division_pSL4_archaeon_SCGC_AAA471E14_Combined_Assembly_pSL4_3__pSL4	Opisthorchis_viverrini_663046279	36.30	146	86	3	15	155	3	146	2e-21	95.1
2527530434_candidate_division_pSL4_archaeon_SCGC_AAA471E14_Combined_Assembly_pSL4_3__pSL4	Cryptococcus_neoformans_var_grubii_H99_540384063	37.93	145	83	5	16	155	5	147	3e-21	94.7
2527530434_candidate_division_pSL4_archaeon_SCGC_AAA471E14_Combined_Assembly_pSL4_3__pSL4	Cafeteria_roenbergensis_virus_BVPW1_310831091	36.30	146	85	5	17	156	7	150	4e-21	94.4
2527530434_candidate_division_pSL4_archaeon_SCGC_AAA471E14_Combined_Assembly_pSL4_3__pSL4	Gregarina_niphandrodes_608649157	35.33	150	87	5	16	156	9	157	6e-21	95.1
2527530434_candidate_division_pSL4_archaeon_SCGC_AAA471E14_Combined_Assembly_pSL4_3__pSL4	Ihof_5354	39.20	125	73	2	36	158	33	156	1e-20	94.4
2527530434_candidate_division_pSL4_archaeon_SCGC_AAA471E14_Combined_Assembly_pSL4_3__pSL4	Colletotrichum_graminicola_M1001_310800822	35.57	149	89	3	15	156	3	151	1e-20	93.2
2527530434_candidate_division_pSL4_archaeon_SCGC_AAA471E14_Combined_Assembly_pSL4_3__pSL4	Colletotrichum_sublineola_640922546	36.24	149	88	4	15	156	3	151	1e-20	93.2
2527530434_candidate_division_pSL4_archaeon_SCGC_AAA471E14_Combined_Assembly_pSL4_3__pSL4	Micromonas_sp_RCC299_255087364	34.01	147	89	3	15	155	3	147	1e-20	92.8
2527530434_candidate_division_pSL4_archaeon_SCGC_AAA471E14_Combined_Assembly_pSL4_3__pSL4	Tetrahymena_thermophila_146184801	39.81	103	60	1	54	156	49	149	2e-20	92.8
2527530434_candidate_division_pSL4_archaeon_SCGC_AAA471E14_Combined_Assembly_pSL4_3__pSL4	Tthe_XP_001030175	39.81	103	60	1	54	156	49	149	2e-20	92.8
2527530434_candidate_division_pSL4_archaeon_SCGC_AAA471E14_Combined_Assembly_pSL4_3__pSL4	Chlorella_variabilis_552822109	34.93	146	88	3	15	155	3	146	2e-20	92.8
2527530434_candidate_division_pSL4_archaeon_SCGC_AAA471E14_Combined_Assembly_pSL4_3__pSL4	Cvar_EFN53924	34.93	146	88	3	15	155	3	146	2e-20	92.8
2527530434_candidate_division_pSL4_archaeon_SCGC_AAA471E14_Combined_Assembly_pSL4_3__pSL4	Coccomyxa_subellipsoidea_C169_545371820	34.93	146	88	3	15	155	3	146	2e-20	92.4
2527530434_candidate_division_pSL4_archaeon_SCGC_AAA471E14_Combined_Assembly_pSL4_3__pSL4	Chlamydomonas_reinhardtii_159482502	34.25	146	89	3	15	155	3	146	2e-20	92.0
2527530434_candidate_division_pSL4_archaeon_SCGC_AAA471E14_Combined_Assembly_pSL4_3__pSL4	Vcar_XP_002949062	34.25	146	89	3	15	155	3	146	2e-20	92.0
2527530434_candidate_division_pSL4_archaeon_SCGC_AAA471E14_Combined_Assembly_pSL4_3__pSL4	Crei_XP_001699308	34.25	146	89	3	15	155	3	146	2e-20	92.0
2527530434_candidate_division_pSL4_archaeon_SCGC_AAA471E14_Combined_Assembly_pSL4_3__pSL4	Rhizophagus_irregularis_DAOM_197198w_595490946	33.79	145	90	3	16	156	4	146	3e-20	92.0
2527530434_candidate_division_pSL4_archaeon_SCGC_AAA471E14_Combined_Assembly_pSL4_3__pSL4	Cryptococcus_neoformans_var_neoformans_JEC21_58267708	38.52	135	77	4	25	155	1	133	3e-20	91.7
2527530434_candidate_division_pSL4_archaeon_SCGC_AAA471E14_Combined_Assembly_pSL4_3__pSL4	Cneo_XP_571010	38.52	135	77	4	25	155	1	133	3e-20	91.7
2527530434_candidate_division_pSL4_archaeon_SCGC_AAA471E14_Combined_Assembly_pSL4_3__pSL4	marine_metagenome_138968111	33.33	147	91	3	15	156	5	149	4e-20	91.7
2527530434_candidate_division_pSL4_archaeon_SCGC_AAA471E14_Combined_Assembly_pSL4_3__pSL4	Rhizophagus_irregularis_DAOM_197198w_595490945	33.56	146	90	3	16	156	4	147	5e-20	91.7
2527530434_candidate_division_pSL4_archaeon_SCGC_AAA471E14_Combined_Assembly_pSL4_3__pSL4	Monosiga_brevicollis_MX1_167522054	34.46	148	89	3	16	157	6	151	5e-20	91.7
2527530434_candidate_division_pSL4_archaeon_SCGC_AAA471E14_Combined_Assembly_pSL4_3__pSL4	Mbre_XP_001745365	34.46	148	89	3	16	157	6	151	5e-20	91.7
2527530434_candidate_division_pSL4_archaeon_SCGC_AAA471E14_Combined_Assembly_pSL4_3__pSL4	Nspp_1508_fr3	34.48	145	88	3	16	155	49	191	5e-20	93.2
2527530434_candidate_division_pSL4_archaeon_SCGC_AAA471E14_Combined_Assembly_pSL4_3__pSL4	Guillardia_theta_CCMP2712_551648829	36.67	120	73	2	38	155	30	148	5e-20	92.4
2527530434_candidate_division_pSL4_archaeon_SCGC_AAA471E14_Combined_Assembly_pSL4_3__pSL4	Gthe_154189	36.67	120	73	2	38	155	30	148	5e-20	92.4
2527530434_candidate_division_pSL4_archaeon_SCGC_AAA471E14_Combined_Assembly_pSL4_3__pSL4	Giardia_lamblia_P15_308162710	31.29	147	92	4	16	156	4	147	6e-20	91.3
2527530434_candidate_division_pSL4_archaeon_SCGC_AAA471E14_Combined_Assembly_pSL4_3__pSL4	marine_metagenome_143919264	34.01	147	90	3	15	156	4	148	6e-20	91.3
2527530434_candidate_division_pSL4_archaeon_SCGC_AAA471E14_Combined_Assembly_pSL4_3__pSL4	Galdieria_sulphuraria_545706653	42.31	104	58	1	53	156	51	152	8e-20	90.9
2527530434_candidate_division_pSL4_archaeon_SCGC_AAA471E14_Combined_Assembly_pSL4_3__pSL4	Giardia_intestinalis_ATCC_50581_253746746	31.29	147	92	4	16	156	4	147	9e-20	90.9
2527530434_candidate_division_pSL4_archaeon_SCGC_AAA471E14_Combined_Assembly_pSL4_3__pSL4	Mver_07203	38.33	120	70	2	38	155	29	146	9e-20	90.5
2527530434_candidate_division_pSL4_archaeon_SCGC_AAA471E14_Combined_Assembly_pSL4_3__pSL4	Ichthyophthirius_multifiliis_471226235	34.71	121	76	2	38	156	34	153	1e-19	91.7
2527530434_candidate_division_pSL4_archaeon_SCGC_AAA471E14_Combined_Assembly_pSL4_3__pSL4	Sclerotinia_sclerotiorum_1980_156061958	34.46	148	90	4	15	155	3	150	1e-19	90.5
2527530434_candidate_division_pSL4_archaeon_SCGC_AAA471E14_Combined_Assembly_pSL4_3__pSL4	Colletotrichum_higginsianum_380478861	35.14	148	89	3	15	155	3	150	1e-19	90.9
Aigarchaeota_archaeon_SCGC_AAA471G05_519109681	Aigarchaeota_archaeon_SCGC_AAA471G05_519109681	100.00	167	0	0	1	167	1	167	2e-120	349
Aigarchaeota_archaeon_SCGC_AAA471G05_519109681	2527529148_candidate_division_pSL4_archaeon_SCGC_AAA471D15_Combined_Assembly_pSL4_2__pSL4	99.40	167	1	0	1	167	1	167	6e-120	347
Aigarchaeota_archaeon_SCGC_AAA471G05_519109681	2265094366_candidate_division_pSL4_archaeon_SCGC_AAA471D15_GBSN_001_9	99.40	167	1	0	1	167	1	167	6e-120	347
Aigarchaeota_archaeon_SCGC_AAA471G05_519109681	2265092361_candidate_division_pSL4_archaeon_SCGC_AAA471J08_GBSN_001_19	99.40	167	1	0	1	167	1	167	6e-120	347
Aigarchaeota_archaeon_SCGC_AAA471G05_519109681	2265090996_candidate_division_pSL4_archaeon_SCGC_AAA471G05_GBSN_001_14	99.40	167	1	0	1	167	1	167	6e-120	347
Aigarchaeota_archaeon_SCGC_AAA471G05_519109681	2265090259_candidate_division_pSL4_archaeon_SCGC_AAA471F17_GBSN_001_13	99.40	167	1	0	1	167	1	167	6e-120	347
Aigarchaeota_archaeon_SCGC_AAA471G05_519109681	2527525289_candidate_division_pSL4_archaeon_SCGC_AAA471B22_Combined_Assembly_pSL4_1__pSL4	99.23	130	1	0	38	167	1	130	2e-90	271
Aigarchaeota_archaeon_SCGC_AAA471G05_519109681	2265088662_candidate_division_pSL4_archaeon_JGI_0000001A7_GBSA_001_112	72.61	157	43	0	8	164	5	161	1e-80	247
Aigarchaeota_archaeon_SCGC_AAA471G05_519109681	2527530434_candidate_division_pSL4_archaeon_SCGC_AAA471E14_Combined_Assembly_pSL4_3__pSL4	72.61	157	43	0	8	164	5	161	2e-71	224
Aigarchaeota_archaeon_SCGC_AAA471G05_519109681	2265088060_candidate_division_pSL4_archaeon_SCGC_AAA471E14_GBSN_001_10	72.61	157	43	0	8	164	5	161	2e-71	224
Aigarchaeota_archaeon_SCGC_AAA471G05_519109681	Candidatus_Caldiarchaeum_subterraneum_526887490	59.38	160	65	0	5	164	1	160	7e-66	210
Aigarchaeota_archaeon_SCGC_AAA471G05_519109681	Colletotrichum_graminicola_M1001_310800822	39.74	151	84	3	16	159	1	151	4e-24	102
Aigarchaeota_archaeon_SCGC_AAA471G05_519109681	Guillardia_theta_CCMP2712_551648829	36.11	144	88	3	18	158	6	148	4e-23	100
Aigarchaeota_archaeon_SCGC_AAA471G05_519109681	Gthe_154189	36.11	144	88	3	18	158	6	148	4e-23	100
Aigarchaeota_archaeon_SCGC_AAA471G05_519109681	Cafeteria_roenbergensis_virus_BVPW1_310831091	37.67	146	83	3	20	159	7	150	5e-23	99.4
Aigarchaeota_archaeon_SCGC_AAA471G05_519109681	Colletotrichum_sublineola_640922546	37.75	151	87	3	16	159	1	151	7e-23	99.4
Aigarchaeota_archaeon_SCGC_AAA471G05_519109681	Paramecium_tetraurelia_strain_d42_145538061	37.80	127	76	2	38	162	33	158	6e-22	97.8
Aigarchaeota_archaeon_SCGC_AAA471G05_519109681	Ptet_A0DWC2_A0DWC2	37.80	127	76	2	38	162	33	158	6e-22	97.8
Aigarchaeota_archaeon_SCGC_AAA471G05_519109681	Paramecium_tetraurelia_strain_d42_145542849	37.01	127	77	2	38	162	33	158	1e-21	96.7
Aigarchaeota_archaeon_SCGC_AAA471G05_519109681	Ptet_A0E347_A0E347	37.01	127	77	2	38	162	33	158	1e-21	96.7
Aigarchaeota_archaeon_SCGC_AAA471G05_519109681	Colletotrichum_higginsianum_380478861	36.67	150	88	3	16	158	1	150	3e-21	95.5
Aigarchaeota_archaeon_SCGC_AAA471G05_519109681	Spironucleus_salmonicida_558597414	35.14	148	89	3	19	161	6	151	3e-21	94.7
Aigarchaeota_archaeon_SCGC_AAA471G05_519109681	Amac_00695	35.53	152	89	5	16	160	1	150	3e-21	94.7
Aigarchaeota_archaeon_SCGC_AAA471G05_519109681	Gregarina_niphandrodes_608649157	37.75	151	82	5	19	159	9	157	4e-21	95.9
Aigarchaeota_archaeon_SCGC_AAA471G05_519109681	Paramecium_tetraurelia_strain_d42_145544951	36.22	127	78	2	38	162	33	158	1e-20	94.4
Aigarchaeota_archaeon_SCGC_AAA471G05_519109681	Ptet_A0E646_A0E646	36.22	127	78	2	38	162	33	158	1e-20	94.4
Aigarchaeota_archaeon_SCGC_AAA471G05_519109681	Pestalotiopsis_fici_W1061_630043226	35.53	152	92	3	16	161	1	152	1e-20	93.2
Aigarchaeota_archaeon_SCGC_AAA471G05_519109681	Babesia_bigemina_656183702	35.29	153	93	4	20	167	7	158	2e-20	94.0
Aigarchaeota_archaeon_SCGC_AAA471G05_519109681	Babesia_equi_510910168	32.69	156	102	2	14	167	7	161	2e-20	94.0
Aigarchaeota_archaeon_SCGC_AAA471G05_519109681	Reticulomyxa_filosa_569432011	34.92	126	79	2	36	159	25	149	2e-20	94.0
Aigarchaeota_archaeon_SCGC_AAA471G05_519109681	Rfil_3800449_7s5r1	34.92	126	79	2	36	159	25	149	2e-20	94.0
Aigarchaeota_archaeon_SCGC_AAA471G05_519109681	Tetrahymena_thermophila_146184801	40.00	105	61	1	55	159	47	149	3e-20	92.0
Aigarchaeota_archaeon_SCGC_AAA471G05_519109681	Tthe_XP_001030175	40.00	105	61	1	55	159	47	149	3e-20	92.0
Aigarchaeota_archaeon_SCGC_AAA471G05_519109681	Ichthyophthirius_multifiliis_471226235	36.29	124	76	2	38	159	31	153	4e-20	92.8
Aigarchaeota_archaeon_SCGC_AAA471G05_519109681	Reticulomyxa_filosa_569421591	35.48	124	77	2	38	159	27	149	5e-20	92.4
Aigarchaeota_archaeon_SCGC_AAA471G05_519109681	Rfil_3806161_9s1f1	35.48	124	77	2	38	159	27	149	5e-20	92.4
Aigarchaeota_archaeon_SCGC_AAA471G05_519109681	Nspp_3520_fr2	36.72	128	76	3	34	158	22	147	8e-20	92.4
Aigarchaeota_archaeon_SCGC_AAA471G05_519109681	Gpro_74641	34.65	127	78	3	38	161	26	150	1e-19	90.9
Aigarchaeota_archaeon_SCGC_AAA471G05_519109681	Colletotrichum_fioriniae_PJ7_615472248	36.00	150	89	3	16	158	54	203	1e-19	92.0
Aigarchaeota_archaeon_SCGC_AAA471G05_519109681	Colletotrichum_orbiculare_MAFF_240422_477533891	35.33	150	90	3	16	158	1	150	1e-19	91.3
Aigarchaeota_archaeon_SCGC_AAA471G05_519109681	Fragaria_vesca_subsp_vesca_470122965	36.89	122	74	2	39	158	30	150	1e-19	91.7
Aigarchaeota_archaeon_SCGC_AAA471G05_519109681	Vitis_vinifera_225456441	36.36	132	77	3	30	159	24	150	1e-19	91.3
Aigarchaeota_archaeon_SCGC_AAA471G05_519109681	Prunus_mume_645268452	37.70	122	73	3	39	158	30	150	2e-19	91.3
Aigarchaeota_archaeon_SCGC_AAA471G05_519109681	Giardia_lamblia_P15_308162710	34.68	124	77	2	38	159	26	147	2e-19	90.1
Aigarchaeota_archaeon_SCGC_AAA471G05_519109681	Galdieria_sulphuraria_545706653	39.13	138	78	3	26	159	17	152	2e-19	90.1
Aigarchaeota_archaeon_SCGC_AAA471G05_519109681	Hymenolepis_microstoma_555930990	34.65	127	79	2	39	163	26	150	2e-19	90.1
Aigarchaeota_archaeon_SCGC_AAA471G05_519109681	Ihof_5354	36.43	129	79	2	35	161	29	156	2e-19	90.9
Aigarchaeota_archaeon_SCGC_AAA471G05_519109681	Giardia_intestinalis_ATCC_50581_253746746	34.68	124	77	2	38	159	26	147	2e-19	89.7
Aigarchaeota_archaeon_SCGC_AAA471G05_519109681	Lcom_133921	40.68	118	66	2	44	159	64	179	3e-19	90.1
Aigarchaeota_archaeon_SCGC_AAA471G05_519109681	Mver_11439	35.20	125	78	2	39	161	29	152	4e-19	90.9
Candidatus_Caldiarchaeum_subterraneum_315426917	Candidatus_Caldiarchaeum_subterraneum_526887490	100.00	168	0	0	1	168	1	168	3e-119	346
Candidatus_Caldiarchaeum_subterraneum_315426917	Aigarchaeota_archaeon_SCGC_AAA471G05_519109681	59.38	160	65	0	1	160	5	164	7e-66	210
Candidatus_Caldiarchaeum_subterraneum_315426917	2527529148_candidate_division_pSL4_archaeon_SCGC_AAA471D15_Combined_Assembly_pSL4_2__pSL4	59.38	160	65	0	1	160	5	164	7e-66	210
Candidatus_Caldiarchaeum_subterraneum_315426917	2265094366_candidate_division_pSL4_archaeon_SCGC_AAA471D15_GBSN_001_9	59.38	160	65	0	1	160	5	164	7e-66	210
Candidatus_Caldiarchaeum_subterraneum_315426917	2265092361_candidate_division_pSL4_archaeon_SCGC_AAA471J08_GBSN_001_19	59.38	160	65	0	1	160	5	164	7e-66	210
Candidatus_Caldiarchaeum_subterraneum_315426917	2265090996_candidate_division_pSL4_archaeon_SCGC_AAA471G05_GBSN_001_14	59.38	160	65	0	1	160	5	164	7e-66	210
Candidatus_Caldiarchaeum_subterraneum_315426917	2265090259_candidate_division_pSL4_archaeon_SCGC_AAA471F17_GBSN_001_13	59.38	160	65	0	1	160	5	164	7e-66	210
Candidatus_Caldiarchaeum_subterraneum_315426917	2265088662_candidate_division_pSL4_archaeon_JGI_0000001A7_GBSA_001_112	58.44	154	64	0	8	161	9	162	4e-62	200
Candidatus_Caldiarchaeum_subterraneum_315426917	2527525289_candidate_division_pSL4_archaeon_SCGC_AAA471B22_Combined_Assembly_pSL4_1__pSL4	61.42	127	49	0	34	160	1	127	1e-53	177
Candidatus_Caldiarchaeum_subterraneum_315426917	2527530434_candidate_division_pSL4_archaeon_SCGC_AAA471E14_Combined_Assembly_pSL4_3__pSL4	58.44	154	64	0	8	161	9	162	2e-53	178
Candidatus_Caldiarchaeum_subterraneum_315426917	2265088060_candidate_division_pSL4_archaeon_SCGC_AAA471E14_GBSN_001_10	58.44	154	64	0	8	161	9	162	2e-53	178
Candidatus_Caldiarchaeum_subterraneum_315426917	Cafeteria_roenbergensis_virus_BVPW1_310831091	41.78	146	77	4	16	155	7	150	2e-28	113
Candidatus_Caldiarchaeum_subterraneum_315426917	Paramecium_tetraurelia_strain_d42_145544951	41.94	124	69	2	34	155	33	155	3e-28	114
Candidatus_Caldiarchaeum_subterraneum_315426917	Ptet_A0E646_A0E646	41.94	124	69	2	34	155	33	155	3e-28	114
Candidatus_Caldiarchaeum_subterraneum_315426917	Paramecium_tetraurelia_strain_d42_145542849	39.85	133	77	2	25	155	24	155	3e-28	114
Candidatus_Caldiarchaeum_subterraneum_315426917	Ptet_A0E347_A0E347	39.85	133	77	2	25	155	24	155	3e-28	114
Candidatus_Caldiarchaeum_subterraneum_315426917	Paramecium_tetraurelia_strain_d42_145538061	39.85	133	77	2	25	155	24	155	7e-28	113
Candidatus_Caldiarchaeum_subterraneum_315426917	Ptet_A0DWC2_A0DWC2	39.85	133	77	2	25	155	24	155	7e-28	113
Candidatus_Caldiarchaeum_subterraneum_315426917	Aureococcus_anophagefferens_323456764	39.60	149	84	3	16	159	7	154	4e-27	111
Candidatus_Caldiarchaeum_subterraneum_315426917	Aano_F0XVN4	39.60	149	84	3	16	159	7	154	4e-27	111
Candidatus_Caldiarchaeum_subterraneum_315426917	Reticulomyxa_filosa_569432011	40.65	123	70	2	34	154	27	148	2e-26	109
Candidatus_Caldiarchaeum_subterraneum_315426917	Rfil_3800449_7s5r1	40.65	123	70	2	34	154	27	148	2e-26	109
Candidatus_Caldiarchaeum_subterraneum_315426917	Ichthyophthirius_multifiliis_471226235	41.13	124	70	2	34	155	31	153	2e-26	109
Candidatus_Caldiarchaeum_subterraneum_315426917	Erythranthe_guttata_604319648	39.31	145	81	3	15	154	4	146	3e-26	108
Candidatus_Caldiarchaeum_subterraneum_315426917	Mgut_mgv1a015733m	39.31	145	81	3	15	154	4	146	3e-26	108
Candidatus_Caldiarchaeum_subterraneum_315426917	Plantago_major_52851174	39.31	145	81	3	15	154	4	146	5e-26	107
Candidatus_Caldiarchaeum_subterraneum_315426917	Reticulomyxa_filosa_569421591	41.46	123	69	2	34	154	27	148	5e-26	108
Candidatus_Caldiarchaeum_subterraneum_315426917	Rfil_3806161_9s1f1	41.46	123	69	2	34	154	27	148	6e-26	108
Candidatus_Caldiarchaeum_subterraneum_315426917	marine_metagenome_143919264	39.04	146	82	3	15	155	5	148	6e-26	107
Candidatus_Caldiarchaeum_subterraneum_315426917	Theileria_orientalis_strain_Shintoku_403223012	38.36	146	83	3	15	155	4	147	1e-25	106
Candidatus_Caldiarchaeum_subterraneum_315426917	Guillardia_theta_CCMP2712_551648829	38.35	133	79	2	24	154	17	148	1e-25	107
Candidatus_Caldiarchaeum_subterraneum_315426917	Gthe_154189	38.35	133	79	2	24	154	17	148	1e-25	107
Candidatus_Caldiarchaeum_subterraneum_315426917	Babesia_equi_510908136	38.36	146	83	3	15	155	4	147	1e-25	106
Candidatus_Caldiarchaeum_subterraneum_315426917	Theileria_parva_strain_Muguga_71027649	38.36	146	83	3	15	155	4	147	1e-25	106
Candidatus_Caldiarchaeum_subterraneum_315426917	Babesia_bovis_T2Bo_156083771	38.36	146	83	3	15	155	4	147	2e-25	105
Candidatus_Caldiarchaeum_subterraneum_315426917	Solanum_lycopersicum_460373401	38.62	145	82	3	15	154	4	146	2e-25	105
Candidatus_Caldiarchaeum_subterraneum_315426917	Solanum_tuberosum_565347503	38.62	145	82	3	15	154	4	146	2e-25	105
Candidatus_Caldiarchaeum_subterraneum_315426917	Rhizophagus_irregularis_DAOM_197198w_595490946	39.26	135	75	3	26	155	14	146	3e-25	105
Candidatus_Caldiarchaeum_subterraneum_315426917	Erythranthe_guttata_604332143	38.19	144	83	3	15	154	4	145	3e-25	105
Candidatus_Caldiarchaeum_subterraneum_315426917	Mgut_mgv1a015751m	38.19	144	83	3	15	154	4	145	3e-25	105
Candidatus_Caldiarchaeum_subterraneum_315426917	Rhizophagus_irregularis_DAOM_197198w_595490945	38.97	136	75	3	26	155	14	147	4e-25	105
Candidatus_Caldiarchaeum_subterraneum_315426917	Rhizophagus_irregularis_DAOM_181602_552926045	38.97	136	75	3	26	155	6	139	5e-25	104
Candidatus_Caldiarchaeum_subterraneum_315426917	Rirr_348413	38.97	136	75	3	26	155	6	139	5e-25	104
Candidatus_Caldiarchaeum_subterraneum_315426917	marine_metagenome_138968111	37.93	145	83	3	16	155	7	149	6e-25	104
Candidatus_Caldiarchaeum_subterraneum_315426917	Mver_07203	37.24	145	84	3	15	154	4	146	6e-25	104
Candidatus_Caldiarchaeum_subterraneum_315426917	Arabidopsis_thaliana_18423494	37.93	145	83	3	15	154	4	146	7e-25	104
Candidatus_Caldiarchaeum_subterraneum_315426917	Atha_AT5G53300	37.93	145	83	3	15	154	4	146	7e-25	104
Candidatus_Caldiarchaeum_subterraneum_315426917	Arabidopsis_lyrata_subsp_lyrata_297799186	37.93	145	83	3	15	154	4	146	7e-25	104
Candidatus_Caldiarchaeum_subterraneum_315426917	Triticum_urartu_473892471	38.62	145	82	3	15	154	4	146	9e-25	103
Candidatus_Caldiarchaeum_subterraneum_315426917	Amborella_trichopoda_586775722	37.93	145	83	3	15	154	4	146	9e-25	103
Candidatus_Caldiarchaeum_subterraneum_315426998	Candidatus_Caldiarchaeum_subterraneum_526887490	100.00	168	0	0	1	168	1	168	3e-119	346
Candidatus_Caldiarchaeum_subterraneum_315426998	Aigarchaeota_archaeon_SCGC_AAA471G05_519109681	59.38	160	65	0	1	160	5	164	7e-66	210
Candidatus_Caldiarchaeum_subterraneum_315426998	2527529148_candidate_division_pSL4_archaeon_SCGC_AAA471D15_Combined_Assembly_pSL4_2__pSL4	59.38	160	65	0	1	160	5	164	7e-66	210
Candidatus_Caldiarchaeum_subterraneum_315426998	2265094366_candidate_division_pSL4_archaeon_SCGC_AAA471D15_GBSN_001_9	59.38	160	65	0	1	160	5	164	7e-66	210
Candidatus_Caldiarchaeum_subterraneum_315426998	2265092361_candidate_division_pSL4_archaeon_SCGC_AAA471J08_GBSN_001_19	59.38	160	65	0	1	160	5	164	7e-66	210
Candidatus_Caldiarchaeum_subterraneum_315426998	2265090996_candidate_division_pSL4_archaeon_SCGC_AAA471G05_GBSN_001_14	59.38	160	65	0	1	160	5	164	7e-66	210
Candidatus_Caldiarchaeum_subterraneum_315426998	2265090259_candidate_division_pSL4_archaeon_SCGC_AAA471F17_GBSN_001_13	59.38	160	65	0	1	160	5	164	7e-66	210
Candidatus_Caldiarchaeum_subterraneum_315426998	2265088662_candidate_division_pSL4_archaeon_JGI_0000001A7_GBSA_001_112	58.44	154	64	0	8	161	9	162	4e-62	200
Candidatus_Caldiarchaeum_subterraneum_315426998	2527525289_candidate_division_pSL4_archaeon_SCGC_AAA471B22_Combined_Assembly_pSL4_1__pSL4	61.42	127	49	0	34	160	1	127	1e-53	177
Candidatus_Caldiarchaeum_subterraneum_315426998	2527530434_candidate_division_pSL4_archaeon_SCGC_AAA471E14_Combined_Assembly_pSL4_3__pSL4	58.44	154	64	0	8	161	9	162	2e-53	178
Candidatus_Caldiarchaeum_subterraneum_315426998	2265088060_candidate_division_pSL4_archaeon_SCGC_AAA471E14_GBSN_001_10	58.44	154	64	0	8	161	9	162	2e-53	178
Candidatus_Caldiarchaeum_subterraneum_315426998	Cafeteria_roenbergensis_virus_BVPW1_310831091	41.78	146	77	4	16	155	7	150	2e-28	113
Candidatus_Caldiarchaeum_subterraneum_315426998	Paramecium_tetraurelia_strain_d42_145544951	41.94	124	69	2	34	155	33	155	3e-28	114
Candidatus_Caldiarchaeum_subterraneum_315426998	Ptet_A0E646_A0E646	41.94	124	69	2	34	155	33	155	3e-28	114
Candidatus_Caldiarchaeum_subterraneum_315426998	Paramecium_tetraurelia_strain_d42_145542849	39.85	133	77	2	25	155	24	155	3e-28	114
Candidatus_Caldiarchaeum_subterraneum_315426998	Ptet_A0E347_A0E347	39.85	133	77	2	25	155	24	155	3e-28	114
Candidatus_Caldiarchaeum_subterraneum_315426998	Paramecium_tetraurelia_strain_d42_145538061	39.85	133	77	2	25	155	24	155	7e-28	113
Candidatus_Caldiarchaeum_subterraneum_315426998	Ptet_A0DWC2_A0DWC2	39.85	133	77	2	25	155	24	155	7e-28	113
Candidatus_Caldiarchaeum_subterraneum_315426998	Aureococcus_anophagefferens_323456764	39.60	149	84	3	16	159	7	154	4e-27	111
Candidatus_Caldiarchaeum_subterraneum_315426998	Aano_F0XVN4	39.60	149	84	3	16	159	7	154	4e-27	111
Candidatus_Caldiarchaeum_subterraneum_315426998	Reticulomyxa_filosa_569432011	40.65	123	70	2	34	154	27	148	2e-26	109
Candidatus_Caldiarchaeum_subterraneum_315426998	Rfil_3800449_7s5r1	40.65	123	70	2	34	154	27	148	2e-26	109
Candidatus_Caldiarchaeum_subterraneum_315426998	Ichthyophthirius_multifiliis_471226235	41.13	124	70	2	34	155	31	153	2e-26	109
Candidatus_Caldiarchaeum_subterraneum_315426998	Erythranthe_guttata_604319648	39.31	145	81	3	15	154	4	146	3e-26	108
Candidatus_Caldiarchaeum_subterraneum_315426998	Mgut_mgv1a015733m	39.31	145	81	3	15	154	4	146	3e-26	108
Candidatus_Caldiarchaeum_subterraneum_315426998	Plantago_major_52851174	39.31	145	81	3	15	154	4	146	5e-26	107
Candidatus_Caldiarchaeum_subterraneum_315426998	Reticulomyxa_filosa_569421591	41.46	123	69	2	34	154	27	148	5e-26	108
Candidatus_Caldiarchaeum_subterraneum_315426998	Rfil_3806161_9s1f1	41.46	123	69	2	34	154	27	148	6e-26	108
Candidatus_Caldiarchaeum_subterraneum_315426998	marine_metagenome_143919264	39.04	146	82	3	15	155	5	148	6e-26	107
Candidatus_Caldiarchaeum_subterraneum_315426998	Theileria_orientalis_strain_Shintoku_403223012	38.36	146	83	3	15	155	4	147	1e-25	106
Candidatus_Caldiarchaeum_subterraneum_315426998	Guillardia_theta_CCMP2712_551648829	38.35	133	79	2	24	154	17	148	1e-25	107
Candidatus_Caldiarchaeum_subterraneum_315426998	Gthe_154189	38.35	133	79	2	24	154	17	148	1e-25	107
Candidatus_Caldiarchaeum_subterraneum_315426998	Babesia_equi_510908136	38.36	146	83	3	15	155	4	147	1e-25	106
Candidatus_Caldiarchaeum_subterraneum_315426998	Theileria_parva_strain_Muguga_71027649	38.36	146	83	3	15	155	4	147	1e-25	106
Candidatus_Caldiarchaeum_subterraneum_315426998	Babesia_bovis_T2Bo_156083771	38.36	146	83	3	15	155	4	147	2e-25	105
Candidatus_Caldiarchaeum_subterraneum_315426998	Solanum_lycopersicum_460373401	38.62	145	82	3	15	154	4	146	2e-25	105
Candidatus_Caldiarchaeum_subterraneum_315426998	Solanum_tuberosum_565347503	38.62	145	82	3	15	154	4	146	2e-25	105
Candidatus_Caldiarchaeum_subterraneum_315426998	Rhizophagus_irregularis_DAOM_197198w_595490946	39.26	135	75	3	26	155	14	146	3e-25	105
Candidatus_Caldiarchaeum_subterraneum_315426998	Erythranthe_guttata_604332143	38.19	144	83	3	15	154	4	145	3e-25	105
Candidatus_Caldiarchaeum_subterraneum_315426998	Mgut_mgv1a015751m	38.19	144	83	3	15	154	4	145	3e-25	105
Candidatus_Caldiarchaeum_subterraneum_315426998	Rhizophagus_irregularis_DAOM_197198w_595490945	38.97	136	75	3	26	155	14	147	4e-25	105
Candidatus_Caldiarchaeum_subterraneum_315426998	Rhizophagus_irregularis_DAOM_181602_552926045	38.97	136	75	3	26	155	6	139	5e-25	104
Candidatus_Caldiarchaeum_subterraneum_315426998	Rirr_348413	38.97	136	75	3	26	155	6	139	5e-25	104
Candidatus_Caldiarchaeum_subterraneum_315426998	marine_metagenome_138968111	37.93	145	83	3	16	155	7	149	6e-25	104
Candidatus_Caldiarchaeum_subterraneum_315426998	Mver_07203	37.24	145	84	3	15	154	4	146	6e-25	104
Candidatus_Caldiarchaeum_subterraneum_315426998	Arabidopsis_thaliana_18423494	37.93	145	83	3	15	154	4	146	7e-25	104
Candidatus_Caldiarchaeum_subterraneum_315426998	Atha_AT5G53300	37.93	145	83	3	15	154	4	146	7e-25	104
Candidatus_Caldiarchaeum_subterraneum_315426998	Arabidopsis_lyrata_subsp_lyrata_297799186	37.93	145	83	3	15	154	4	146	7e-25	104
Candidatus_Caldiarchaeum_subterraneum_315426998	Triticum_urartu_473892471	38.62	145	82	3	15	154	4	146	9e-25	103
Candidatus_Caldiarchaeum_subterraneum_315426998	Amborella_trichopoda_586775722	37.93	145	83	3	15	154	4	146	9e-25	103
Candidatus_Caldiarchaeum_subterraneum_315428085	Candidatus_Caldiarchaeum_subterraneum_526887490	100.00	168	0	0	1	168	1	168	3e-119	346
Candidatus_Caldiarchaeum_subterraneum_315428085	Aigarchaeota_archaeon_SCGC_AAA471G05_519109681	59.38	160	65	0	1	160	5	164	7e-66	210
Candidatus_Caldiarchaeum_subterraneum_315428085	2527529148_candidate_division_pSL4_archaeon_SCGC_AAA471D15_Combined_Assembly_pSL4_2__pSL4	59.38	160	65	0	1	160	5	164	7e-66	210
Candidatus_Caldiarchaeum_subterraneum_315428085	2265094366_candidate_division_pSL4_archaeon_SCGC_AAA471D15_GBSN_001_9	59.38	160	65	0	1	160	5	164	7e-66	210
Candidatus_Caldiarchaeum_subterraneum_315428085	2265092361_candidate_division_pSL4_archaeon_SCGC_AAA471J08_GBSN_001_19	59.38	160	65	0	1	160	5	164	7e-66	210
Candidatus_Caldiarchaeum_subterraneum_315428085	2265090996_candidate_division_pSL4_archaeon_SCGC_AAA471G05_GBSN_001_14	59.38	160	65	0	1	160	5	164	7e-66	210
Candidatus_Caldiarchaeum_subterraneum_315428085	2265090259_candidate_division_pSL4_archaeon_SCGC_AAA471F17_GBSN_001_13	59.38	160	65	0	1	160	5	164	7e-66	210
Candidatus_Caldiarchaeum_subterraneum_315428085	2265088662_candidate_division_pSL4_archaeon_JGI_0000001A7_GBSA_001_112	58.44	154	64	0	8	161	9	162	4e-62	200
Candidatus_Caldiarchaeum_subterraneum_315428085	2527525289_candidate_division_pSL4_archaeon_SCGC_AAA471B22_Combined_Assembly_pSL4_1__pSL4	61.42	127	49	0	34	160	1	127	1e-53	177
Candidatus_Caldiarchaeum_subterraneum_315428085	2527530434_candidate_division_pSL4_archaeon_SCGC_AAA471E14_Combined_Assembly_pSL4_3__pSL4	58.44	154	64	0	8	161	9	162	2e-53	178
Candidatus_Caldiarchaeum_subterraneum_315428085	2265088060_candidate_division_pSL4_archaeon_SCGC_AAA471E14_GBSN_001_10	58.44	154	64	0	8	161	9	162	2e-53	178
Candidatus_Caldiarchaeum_subterraneum_315428085	Cafeteria_roenbergensis_virus_BVPW1_310831091	41.78	146	77	4	16	155	7	150	2e-28	113
Candidatus_Caldiarchaeum_subterraneum_315428085	Paramecium_tetraurelia_strain_d42_145544951	41.94	124	69	2	34	155	33	155	3e-28	114
Candidatus_Caldiarchaeum_subterraneum_315428085	Ptet_A0E646_A0E646	41.94	124	69	2	34	155	33	155	3e-28	114
Candidatus_Caldiarchaeum_subterraneum_315428085	Paramecium_tetraurelia_strain_d42_145542849	39.85	133	77	2	25	155	24	155	3e-28	114
Candidatus_Caldiarchaeum_subterraneum_315428085	Ptet_A0E347_A0E347	39.85	133	77	2	25	155	24	155	3e-28	114
Candidatus_Caldiarchaeum_subterraneum_315428085	Paramecium_tetraurelia_strain_d42_145538061	39.85	133	77	2	25	155	24	155	7e-28	113
Candidatus_Caldiarchaeum_subterraneum_315428085	Ptet_A0DWC2_A0DWC2	39.85	133	77	2	25	155	24	155	7e-28	113
Candidatus_Caldiarchaeum_subterraneum_315428085	Aureococcus_anophagefferens_323456764	39.60	149	84	3	16	159	7	154	4e-27	111
Candidatus_Caldiarchaeum_subterraneum_315428085	Aano_F0XVN4	39.60	149	84	3	16	159	7	154	4e-27	111
Candidatus_Caldiarchaeum_subterraneum_315428085	Reticulomyxa_filosa_569432011	40.65	123	70	2	34	154	27	148	2e-26	109
Candidatus_Caldiarchaeum_subterraneum_315428085	Rfil_3800449_7s5r1	40.65	123	70	2	34	154	27	148	2e-26	109
Candidatus_Caldiarchaeum_subterraneum_315428085	Ichthyophthirius_multifiliis_471226235	41.13	124	70	2	34	155	31	153	2e-26	109
Candidatus_Caldiarchaeum_subterraneum_315428085	Erythranthe_guttata_604319648	39.31	145	81	3	15	154	4	146	3e-26	108
Candidatus_Caldiarchaeum_subterraneum_315428085	Mgut_mgv1a015733m	39.31	145	81	3	15	154	4	146	3e-26	108
Candidatus_Caldiarchaeum_subterraneum_315428085	Plantago_major_52851174	39.31	145	81	3	15	154	4	146	5e-26	107
Candidatus_Caldiarchaeum_subterraneum_315428085	Reticulomyxa_filosa_569421591	41.46	123	69	2	34	154	27	148	5e-26	108
Candidatus_Caldiarchaeum_subterraneum_315428085	Rfil_3806161_9s1f1	41.46	123	69	2	34	154	27	148	6e-26	108
Candidatus_Caldiarchaeum_subterraneum_315428085	marine_metagenome_143919264	39.04	146	82	3	15	155	5	148	6e-26	107
Candidatus_Caldiarchaeum_subterraneum_315428085	Theileria_orientalis_strain_Shintoku_403223012	38.36	146	83	3	15	155	4	147	1e-25	106
Candidatus_Caldiarchaeum_subterraneum_315428085	Guillardia_theta_CCMP2712_551648829	38.35	133	79	2	24	154	17	148	1e-25	107
Candidatus_Caldiarchaeum_subterraneum_315428085	Gthe_154189	38.35	133	79	2	24	154	17	148	1e-25	107
Candidatus_Caldiarchaeum_subterraneum_315428085	Babesia_equi_510908136	38.36	146	83	3	15	155	4	147	1e-25	106
Candidatus_Caldiarchaeum_subterraneum_315428085	Theileria_parva_strain_Muguga_71027649	38.36	146	83	3	15	155	4	147	1e-25	106
Candidatus_Caldiarchaeum_subterraneum_315428085	Babesia_bovis_T2Bo_156083771	38.36	146	83	3	15	155	4	147	2e-25	105
Candidatus_Caldiarchaeum_subterraneum_315428085	Solanum_lycopersicum_460373401	38.62	145	82	3	15	154	4	146	2e-25	105
Candidatus_Caldiarchaeum_subterraneum_315428085	Solanum_tuberosum_565347503	38.62	145	82	3	15	154	4	146	2e-25	105
Candidatus_Caldiarchaeum_subterraneum_315428085	Rhizophagus_irregularis_DAOM_197198w_595490946	39.26	135	75	3	26	155	14	146	3e-25	105
Candidatus_Caldiarchaeum_subterraneum_315428085	Erythranthe_guttata_604332143	38.19	144	83	3	15	154	4	145	3e-25	105
Candidatus_Caldiarchaeum_subterraneum_315428085	Mgut_mgv1a015751m	38.19	144	83	3	15	154	4	145	3e-25	105
Candidatus_Caldiarchaeum_subterraneum_315428085	Rhizophagus_irregularis_DAOM_197198w_595490945	38.97	136	75	3	26	155	14	147	4e-25	105
Candidatus_Caldiarchaeum_subterraneum_315428085	Rhizophagus_irregularis_DAOM_181602_552926045	38.97	136	75	3	26	155	6	139	5e-25	104
Candidatus_Caldiarchaeum_subterraneum_315428085	Rirr_348413	38.97	136	75	3	26	155	6	139	5e-25	104
Candidatus_Caldiarchaeum_subterraneum_315428085	marine_metagenome_138968111	37.93	145	83	3	16	155	7	149	6e-25	104
Candidatus_Caldiarchaeum_subterraneum_315428085	Mver_07203	37.24	145	84	3	15	154	4	146	6e-25	104
Candidatus_Caldiarchaeum_subterraneum_315428085	Arabidopsis_thaliana_18423494	37.93	145	83	3	15	154	4	146	7e-25	104
Candidatus_Caldiarchaeum_subterraneum_315428085	Atha_AT5G53300	37.93	145	83	3	15	154	4	146	7e-25	104
Candidatus_Caldiarchaeum_subterraneum_315428085	Arabidopsis_lyrata_subsp_lyrata_297799186	37.93	145	83	3	15	154	4	146	7e-25	104
Candidatus_Caldiarchaeum_subterraneum_315428085	Triticum_urartu_473892471	38.62	145	82	3	15	154	4	146	9e-25	103
Candidatus_Caldiarchaeum_subterraneum_315428085	Amborella_trichopoda_586775722	37.93	145	83	3	15	154	4	146	9e-25	103
Candidatus_Caldiarchaeum_subterraneum_343485672	Candidatus_Caldiarchaeum_subterraneum_526887490	100.00	168	0	0	1	168	1	168	3e-119	346
Candidatus_Caldiarchaeum_subterraneum_343485672	Aigarchaeota_archaeon_SCGC_AAA471G05_519109681	59.38	160	65	0	1	160	5	164	7e-66	210
Candidatus_Caldiarchaeum_subterraneum_343485672	2527529148_candidate_division_pSL4_archaeon_SCGC_AAA471D15_Combined_Assembly_pSL4_2__pSL4	59.38	160	65	0	1	160	5	164	7e-66	210
Candidatus_Caldiarchaeum_subterraneum_343485672	2265094366_candidate_division_pSL4_archaeon_SCGC_AAA471D15_GBSN_001_9	59.38	160	65	0	1	160	5	164	7e-66	210
Candidatus_Caldiarchaeum_subterraneum_343485672	2265092361_candidate_division_pSL4_archaeon_SCGC_AAA471J08_GBSN_001_19	59.38	160	65	0	1	160	5	164	7e-66	210
Candidatus_Caldiarchaeum_subterraneum_343485672	2265090996_candidate_division_pSL4_archaeon_SCGC_AAA471G05_GBSN_001_14	59.38	160	65	0	1	160	5	164	7e-66	210
Candidatus_Caldiarchaeum_subterraneum_343485672	2265090259_candidate_division_pSL4_archaeon_SCGC_AAA471F17_GBSN_001_13	59.38	160	65	0	1	160	5	164	7e-66	210
Candidatus_Caldiarchaeum_subterraneum_343485672	2265088662_candidate_division_pSL4_archaeon_JGI_0000001A7_GBSA_001_112	58.44	154	64	0	8	161	9	162	4e-62	200
Candidatus_Caldiarchaeum_subterraneum_343485672	2527525289_candidate_division_pSL4_archaeon_SCGC_AAA471B22_Combined_Assembly_pSL4_1__pSL4	61.42	127	49	0	34	160	1	127	1e-53	177
Candidatus_Caldiarchaeum_subterraneum_343485672	2527530434_candidate_division_pSL4_archaeon_SCGC_AAA471E14_Combined_Assembly_pSL4_3__pSL4	58.44	154	64	0	8	161	9	162	2e-53	178
Candidatus_Caldiarchaeum_subterraneum_343485672	2265088060_candidate_division_pSL4_archaeon_SCGC_AAA471E14_GBSN_001_10	58.44	154	64	0	8	161	9	162	2e-53	178
Candidatus_Caldiarchaeum_subterraneum_343485672	Cafeteria_roenbergensis_virus_BVPW1_310831091	41.78	146	77	4	16	155	7	150	2e-28	113
Candidatus_Caldiarchaeum_subterraneum_343485672	Paramecium_tetraurelia_strain_d42_145544951	41.94	124	69	2	34	155	33	155	3e-28	114
Candidatus_Caldiarchaeum_subterraneum_343485672	Ptet_A0E646_A0E646	41.94	124	69	2	34	155	33	155	3e-28	114
Candidatus_Caldiarchaeum_subterraneum_343485672	Paramecium_tetraurelia_strain_d42_145542849	39.85	133	77	2	25	155	24	155	3e-28	114
Candidatus_Caldiarchaeum_subterraneum_343485672	Ptet_A0E347_A0E347	39.85	133	77	2	25	155	24	155	3e-28	114
Candidatus_Caldiarchaeum_subterraneum_343485672	Paramecium_tetraurelia_strain_d42_145538061	39.85	133	77	2	25	155	24	155	7e-28	113
Candidatus_Caldiarchaeum_subterraneum_343485672	Ptet_A0DWC2_A0DWC2	39.85	133	77	2	25	155	24	155	7e-28	113
Candidatus_Caldiarchaeum_subterraneum_343485672	Aureococcus_anophagefferens_323456764	39.60	149	84	3	16	159	7	154	4e-27	111
Candidatus_Caldiarchaeum_subterraneum_343485672	Aano_F0XVN4	39.60	149	84	3	16	159	7	154	4e-27	111
Candidatus_Caldiarchaeum_subterraneum_343485672	Reticulomyxa_filosa_569432011	40.65	123	70	2	34	154	27	148	2e-26	109
Candidatus_Caldiarchaeum_subterraneum_343485672	Rfil_3800449_7s5r1	40.65	123	70	2	34	154	27	148	2e-26	109
Candidatus_Caldiarchaeum_subterraneum_343485672	Ichthyophthirius_multifiliis_471226235	41.13	124	70	2	34	155	31	153	2e-26	109
Candidatus_Caldiarchaeum_subterraneum_343485672	Erythranthe_guttata_604319648	39.31	145	81	3	15	154	4	146	3e-26	108
Candidatus_Caldiarchaeum_subterraneum_343485672	Mgut_mgv1a015733m	39.31	145	81	3	15	154	4	146	3e-26	108
Candidatus_Caldiarchaeum_subterraneum_343485672	Plantago_major_52851174	39.31	145	81	3	15	154	4	146	5e-26	107
Candidatus_Caldiarchaeum_subterraneum_343485672	Reticulomyxa_filosa_569421591	41.46	123	69	2	34	154	27	148	5e-26	108
Candidatus_Caldiarchaeum_subterraneum_343485672	Rfil_3806161_9s1f1	41.46	123	69	2	34	154	27	148	6e-26	108
Candidatus_Caldiarchaeum_subterraneum_343485672	marine_metagenome_143919264	39.04	146	82	3	15	155	5	148	6e-26	107
Candidatus_Caldiarchaeum_subterraneum_343485672	Theileria_orientalis_strain_Shintoku_403223012	38.36	146	83	3	15	155	4	147	1e-25	106
Candidatus_Caldiarchaeum_subterraneum_343485672	Guillardia_theta_CCMP2712_551648829	38.35	133	79	2	24	154	17	148	1e-25	107
Candidatus_Caldiarchaeum_subterraneum_343485672	Gthe_154189	38.35	133	79	2	24	154	17	148	1e-25	107
Candidatus_Caldiarchaeum_subterraneum_343485672	Babesia_equi_510908136	38.36	146	83	3	15	155	4	147	1e-25	106
Candidatus_Caldiarchaeum_subterraneum_343485672	Theileria_parva_strain_Muguga_71027649	38.36	146	83	3	15	155	4	147	1e-25	106
Candidatus_Caldiarchaeum_subterraneum_343485672	Babesia_bovis_T2Bo_156083771	38.36	146	83	3	15	155	4	147	2e-25	105
Candidatus_Caldiarchaeum_subterraneum_343485672	Solanum_lycopersicum_460373401	38.62	145	82	3	15	154	4	146	2e-25	105
Candidatus_Caldiarchaeum_subterraneum_343485672	Solanum_tuberosum_565347503	38.62	145	82	3	15	154	4	146	2e-25	105
Candidatus_Caldiarchaeum_subterraneum_343485672	Rhizophagus_irregularis_DAOM_197198w_595490946	39.26	135	75	3	26	155	14	146	3e-25	105
Candidatus_Caldiarchaeum_subterraneum_343485672	Erythranthe_guttata_604332143	38.19	144	83	3	15	154	4	145	3e-25	105
Candidatus_Caldiarchaeum_subterraneum_343485672	Mgut_mgv1a015751m	38.19	144	83	3	15	154	4	145	3e-25	105
Candidatus_Caldiarchaeum_subterraneum_343485672	Rhizophagus_irregularis_DAOM_197198w_595490945	38.97	136	75	3	26	155	14	147	4e-25	105
Candidatus_Caldiarchaeum_subterraneum_343485672	Rhizophagus_irregularis_DAOM_181602_552926045	38.97	136	75	3	26	155	6	139	5e-25	104
Candidatus_Caldiarchaeum_subterraneum_343485672	Rirr_348413	38.97	136	75	3	26	155	6	139	5e-25	104
Candidatus_Caldiarchaeum_subterraneum_343485672	marine_metagenome_138968111	37.93	145	83	3	16	155	7	149	6e-25	104
Candidatus_Caldiarchaeum_subterraneum_343485672	Mver_07203	37.24	145	84	3	15	154	4	146	6e-25	104
Candidatus_Caldiarchaeum_subterraneum_343485672	Arabidopsis_thaliana_18423494	37.93	145	83	3	15	154	4	146	7e-25	104
Candidatus_Caldiarchaeum_subterraneum_343485672	Atha_AT5G53300	37.93	145	83	3	15	154	4	146	7e-25	104
Candidatus_Caldiarchaeum_subterraneum_343485672	Arabidopsis_lyrata_subsp_lyrata_297799186	37.93	145	83	3	15	154	4	146	7e-25	104
Candidatus_Caldiarchaeum_subterraneum_343485672	Triticum_urartu_473892471	38.62	145	82	3	15	154	4	146	9e-25	103
Candidatus_Caldiarchaeum_subterraneum_343485672	Amborella_trichopoda_586775722	37.93	145	83	3	15	154	4	146	9e-25	103
Candidatus_Caldiarchaeum_subterraneum_526887490	Candidatus_Caldiarchaeum_subterraneum_526887490	100.00	168	0	0	1	168	1	168	3e-119	346
Candidatus_Caldiarchaeum_subterraneum_526887490	Aigarchaeota_archaeon_SCGC_AAA471G05_519109681	59.38	160	65	0	1	160	5	164	7e-66	210
Candidatus_Caldiarchaeum_subterraneum_526887490	2527529148_candidate_division_pSL4_archaeon_SCGC_AAA471D15_Combined_Assembly_pSL4_2__pSL4	59.38	160	65	0	1	160	5	164	7e-66	210
Candidatus_Caldiarchaeum_subterraneum_526887490	2265094366_candidate_division_pSL4_archaeon_SCGC_AAA471D15_GBSN_001_9	59.38	160	65	0	1	160	5	164	7e-66	210
Candidatus_Caldiarchaeum_subterraneum_526887490	2265092361_candidate_division_pSL4_archaeon_SCGC_AAA471J08_GBSN_001_19	59.38	160	65	0	1	160	5	164	7e-66	210
Candidatus_Caldiarchaeum_subterraneum_526887490	2265090996_candidate_division_pSL4_archaeon_SCGC_AAA471G05_GBSN_001_14	59.38	160	65	0	1	160	5	164	7e-66	210
Candidatus_Caldiarchaeum_subterraneum_526887490	2265090259_candidate_division_pSL4_archaeon_SCGC_AAA471F17_GBSN_001_13	59.38	160	65	0	1	160	5	164	7e-66	210
Candidatus_Caldiarchaeum_subterraneum_526887490	2265088662_candidate_division_pSL4_archaeon_JGI_0000001A7_GBSA_001_112	58.44	154	64	0	8	161	9	162	4e-62	200
Candidatus_Caldiarchaeum_subterraneum_526887490	2527525289_candidate_division_pSL4_archaeon_SCGC_AAA471B22_Combined_Assembly_pSL4_1__pSL4	61.42	127	49	0	34	160	1	127	1e-53	177
Candidatus_Caldiarchaeum_subterraneum_526887490	2527530434_candidate_division_pSL4_archaeon_SCGC_AAA471E14_Combined_Assembly_pSL4_3__pSL4	58.44	154	64	0	8	161	9	162	2e-53	178
Candidatus_Caldiarchaeum_subterraneum_526887490	2265088060_candidate_division_pSL4_archaeon_SCGC_AAA471E14_GBSN_001_10	58.44	154	64	0	8	161	9	162	2e-53	178
Candidatus_Caldiarchaeum_subterraneum_526887490	Cafeteria_roenbergensis_virus_BVPW1_310831091	41.78	146	77	4	16	155	7	150	2e-28	113
Candidatus_Caldiarchaeum_subterraneum_526887490	Paramecium_tetraurelia_strain_d42_145544951	41.94	124	69	2	34	155	33	155	3e-28	114
Candidatus_Caldiarchaeum_subterraneum_526887490	Ptet_A0E646_A0E646	41.94	124	69	2	34	155	33	155	3e-28	114
Candidatus_Caldiarchaeum_subterraneum_526887490	Paramecium_tetraurelia_strain_d42_145542849	39.85	133	77	2	25	155	24	155	3e-28	114
Candidatus_Caldiarchaeum_subterraneum_526887490	Ptet_A0E347_A0E347	39.85	133	77	2	25	155	24	155	3e-28	114
Candidatus_Caldiarchaeum_subterraneum_526887490	Paramecium_tetraurelia_strain_d42_145538061	39.85	133	77	2	25	155	24	155	7e-28	113
Candidatus_Caldiarchaeum_subterraneum_526887490	Ptet_A0DWC2_A0DWC2	39.85	133	77	2	25	155	24	155	7e-28	113
Candidatus_Caldiarchaeum_subterraneum_526887490	Aureococcus_anophagefferens_323456764	39.60	149	84	3	16	159	7	154	4e-27	111
Candidatus_Caldiarchaeum_subterraneum_526887490	Aano_F0XVN4	39.60	149	84	3	16	159	7	154	4e-27	111
Candidatus_Caldiarchaeum_subterraneum_526887490	Reticulomyxa_filosa_569432011	40.65	123	70	2	34	154	27	148	2e-26	109
Candidatus_Caldiarchaeum_subterraneum_526887490	Rfil_3800449_7s5r1	40.65	123	70	2	34	154	27	148	2e-26	109
Candidatus_Caldiarchaeum_subterraneum_526887490	Ichthyophthirius_multifiliis_471226235	41.13	124	70	2	34	155	31	153	2e-26	109
Candidatus_Caldiarchaeum_subterraneum_526887490	Erythranthe_guttata_604319648	39.31	145	81	3	15	154	4	146	3e-26	108
Candidatus_Caldiarchaeum_subterraneum_526887490	Mgut_mgv1a015733m	39.31	145	81	3	15	154	4	146	3e-26	108
Candidatus_Caldiarchaeum_subterraneum_526887490	Plantago_major_52851174	39.31	145	81	3	15	154	4	146	5e-26	107
Candidatus_Caldiarchaeum_subterraneum_526887490	Reticulomyxa_filosa_569421591	41.46	123	69	2	34	154	27	148	5e-26	108
Candidatus_Caldiarchaeum_subterraneum_526887490	Rfil_3806161_9s1f1	41.46	123	69	2	34	154	27	148	6e-26	108
Candidatus_Caldiarchaeum_subterraneum_526887490	marine_metagenome_143919264	39.04	146	82	3	15	155	5	148	6e-26	107
Candidatus_Caldiarchaeum_subterraneum_526887490	Theileria_orientalis_strain_Shintoku_403223012	38.36	146	83	3	15	155	4	147	1e-25	106
Candidatus_Caldiarchaeum_subterraneum_526887490	Guillardia_theta_CCMP2712_551648829	38.35	133	79	2	24	154	17	148	1e-25	107
Candidatus_Caldiarchaeum_subterraneum_526887490	Gthe_154189	38.35	133	79	2	24	154	17	148	1e-25	107
Candidatus_Caldiarchaeum_subterraneum_526887490	Babesia_equi_510908136	38.36	146	83	3	15	155	4	147	1e-25	106
Candidatus_Caldiarchaeum_subterraneum_526887490	Theileria_parva_strain_Muguga_71027649	38.36	146	83	3	15	155	4	147	1e-25	106
Candidatus_Caldiarchaeum_subterraneum_526887490	Babesia_bovis_T2Bo_156083771	38.36	146	83	3	15	155	4	147	2e-25	105
Candidatus_Caldiarchaeum_subterraneum_526887490	Solanum_lycopersicum_460373401	38.62	145	82	3	15	154	4	146	2e-25	105
Candidatus_Caldiarchaeum_subterraneum_526887490	Solanum_tuberosum_565347503	38.62	145	82	3	15	154	4	146	2e-25	105
Candidatus_Caldiarchaeum_subterraneum_526887490	Rhizophagus_irregularis_DAOM_197198w_595490946	39.26	135	75	3	26	155	14	146	3e-25	105
Candidatus_Caldiarchaeum_subterraneum_526887490	Erythranthe_guttata_604332143	38.19	144	83	3	15	154	4	145	3e-25	105
Candidatus_Caldiarchaeum_subterraneum_526887490	Mgut_mgv1a015751m	38.19	144	83	3	15	154	4	145	3e-25	105
Candidatus_Caldiarchaeum_subterraneum_526887490	Rhizophagus_irregularis_DAOM_197198w_595490945	38.97	136	75	3	26	155	14	147	4e-25	105
Candidatus_Caldiarchaeum_subterraneum_526887490	Rhizophagus_irregularis_DAOM_181602_552926045	38.97	136	75	3	26	155	6	139	5e-25	104
Candidatus_Caldiarchaeum_subterraneum_526887490	Rirr_348413	38.97	136	75	3	26	155	6	139	5e-25	104
Candidatus_Caldiarchaeum_subterraneum_526887490	marine_metagenome_138968111	37.93	145	83	3	16	155	7	149	6e-25	104
Candidatus_Caldiarchaeum_subterraneum_526887490	Mver_07203	37.24	145	84	3	15	154	4	146	6e-25	104
Candidatus_Caldiarchaeum_subterraneum_526887490	Arabidopsis_thaliana_18423494	37.93	145	83	3	15	154	4	146	7e-25	104
Candidatus_Caldiarchaeum_subterraneum_526887490	Atha_AT5G53300	37.93	145	83	3	15	154	4	146	7e-25	104
Candidatus_Caldiarchaeum_subterraneum_526887490	Arabidopsis_lyrata_subsp_lyrata_297799186	37.93	145	83	3	15	154	4	146	7e-25	104
Candidatus_Caldiarchaeum_subterraneum_526887490	Triticum_urartu_473892471	38.62	145	82	3	15	154	4	146	9e-25	103
Candidatus_Caldiarchaeum_subterraneum_526887490	Amborella_trichopoda_586775722	37.93	145	83	3	15	154	4	146	9e-25	103
Candidatus_Caldiarchaeum_subterraneum_557694902	Candidatus_Caldiarchaeum_subterraneum_526887490	100.00	168	0	0	1	168	1	168	3e-119	346
Candidatus_Caldiarchaeum_subterraneum_557694902	Aigarchaeota_archaeon_SCGC_AAA471G05_519109681	59.38	160	65	0	1	160	5	164	7e-66	210
Candidatus_Caldiarchaeum_subterraneum_557694902	2527529148_candidate_division_pSL4_archaeon_SCGC_AAA471D15_Combined_Assembly_pSL4_2__pSL4	59.38	160	65	0	1	160	5	164	7e-66	210
Candidatus_Caldiarchaeum_subterraneum_557694902	2265094366_candidate_division_pSL4_archaeon_SCGC_AAA471D15_GBSN_001_9	59.38	160	65	0	1	160	5	164	7e-66	210
Candidatus_Caldiarchaeum_subterraneum_557694902	2265092361_candidate_division_pSL4_archaeon_SCGC_AAA471J08_GBSN_001_19	59.38	160	65	0	1	160	5	164	7e-66	210
Candidatus_Caldiarchaeum_subterraneum_557694902	2265090996_candidate_division_pSL4_archaeon_SCGC_AAA471G05_GBSN_001_14	59.38	160	65	0	1	160	5	164	7e-66	210
Candidatus_Caldiarchaeum_subterraneum_557694902	2265090259_candidate_division_pSL4_archaeon_SCGC_AAA471F17_GBSN_001_13	59.38	160	65	0	1	160	5	164	7e-66	210
Candidatus_Caldiarchaeum_subterraneum_557694902	2265088662_candidate_division_pSL4_archaeon_JGI_0000001A7_GBSA_001_112	58.44	154	64	0	8	161	9	162	4e-62	200
Candidatus_Caldiarchaeum_subterraneum_557694902	2527525289_candidate_division_pSL4_archaeon_SCGC_AAA471B22_Combined_Assembly_pSL4_1__pSL4	61.42	127	49	0	34	160	1	127	1e-53	177
Candidatus_Caldiarchaeum_subterraneum_557694902	2527530434_candidate_division_pSL4_archaeon_SCGC_AAA471E14_Combined_Assembly_pSL4_3__pSL4	58.44	154	64	0	8	161	9	162	2e-53	178
Candidatus_Caldiarchaeum_subterraneum_557694902	2265088060_candidate_division_pSL4_archaeon_SCGC_AAA471E14_GBSN_001_10	58.44	154	64	0	8	161	9	162	2e-53	178
Candidatus_Caldiarchaeum_subterraneum_557694902	Cafeteria_roenbergensis_virus_BVPW1_310831091	41.78	146	77	4	16	155	7	150	2e-28	113
Candidatus_Caldiarchaeum_subterraneum_557694902	Paramecium_tetraurelia_strain_d42_145544951	41.94	124	69	2	34	155	33	155	3e-28	114
Candidatus_Caldiarchaeum_subterraneum_557694902	Ptet_A0E646_A0E646	41.94	124	69	2	34	155	33	155	3e-28	114
Candidatus_Caldiarchaeum_subterraneum_557694902	Paramecium_tetraurelia_strain_d42_145542849	39.85	133	77	2	25	155	24	155	3e-28	114
Candidatus_Caldiarchaeum_subterraneum_557694902	Ptet_A0E347_A0E347	39.85	133	77	2	25	155	24	155	3e-28	114
Candidatus_Caldiarchaeum_subterraneum_557694902	Paramecium_tetraurelia_strain_d42_145538061	39.85	133	77	2	25	155	24	155	7e-28	113
Candidatus_Caldiarchaeum_subterraneum_557694902	Ptet_A0DWC2_A0DWC2	39.85	133	77	2	25	155	24	155	7e-28	113
Candidatus_Caldiarchaeum_subterraneum_557694902	Aureococcus_anophagefferens_323456764	39.60	149	84	3	16	159	7	154	4e-27	111
Candidatus_Caldiarchaeum_subterraneum_557694902	Aano_F0XVN4	39.60	149	84	3	16	159	7	154	4e-27	111
Candidatus_Caldiarchaeum_subterraneum_557694902	Reticulomyxa_filosa_569432011	40.65	123	70	2	34	154	27	148	2e-26	109
Candidatus_Caldiarchaeum_subterraneum_557694902	Rfil_3800449_7s5r1	40.65	123	70	2	34	154	27	148	2e-26	109
Candidatus_Caldiarchaeum_subterraneum_557694902	Ichthyophthirius_multifiliis_471226235	41.13	124	70	2	34	155	31	153	2e-26	109
Candidatus_Caldiarchaeum_subterraneum_557694902	Erythranthe_guttata_604319648	39.31	145	81	3	15	154	4	146	3e-26	108
Candidatus_Caldiarchaeum_subterraneum_557694902	Mgut_mgv1a015733m	39.31	145	81	3	15	154	4	146	3e-26	108
Candidatus_Caldiarchaeum_subterraneum_557694902	Plantago_major_52851174	39.31	145	81	3	15	154	4	146	5e-26	107
Candidatus_Caldiarchaeum_subterraneum_557694902	Reticulomyxa_filosa_569421591	41.46	123	69	2	34	154	27	148	5e-26	108
Candidatus_Caldiarchaeum_subterraneum_557694902	Rfil_3806161_9s1f1	41.46	123	69	2	34	154	27	148	6e-26	108
Candidatus_Caldiarchaeum_subterraneum_557694902	marine_metagenome_143919264	39.04	146	82	3	15	155	5	148	6e-26	107
Candidatus_Caldiarchaeum_subterraneum_557694902	Theileria_orientalis_strain_Shintoku_403223012	38.36	146	83	3	15	155	4	147	1e-25	106
Candidatus_Caldiarchaeum_subterraneum_557694902	Guillardia_theta_CCMP2712_551648829	38.35	133	79	2	24	154	17	148	1e-25	107
Candidatus_Caldiarchaeum_subterraneum_557694902	Gthe_154189	38.35	133	79	2	24	154	17	148	1e-25	107
Candidatus_Caldiarchaeum_subterraneum_557694902	Babesia_equi_510908136	38.36	146	83	3	15	155	4	147	1e-25	106
Candidatus_Caldiarchaeum_subterraneum_557694902	Theileria_parva_strain_Muguga_71027649	38.36	146	83	3	15	155	4	147	1e-25	106
Candidatus_Caldiarchaeum_subterraneum_557694902	Babesia_bovis_T2Bo_156083771	38.36	146	83	3	15	155	4	147	2e-25	105
Candidatus_Caldiarchaeum_subterraneum_557694902	Solanum_lycopersicum_460373401	38.62	145	82	3	15	154	4	146	2e-25	105
Candidatus_Caldiarchaeum_subterraneum_557694902	Solanum_tuberosum_565347503	38.62	145	82	3	15	154	4	146	2e-25	105
Candidatus_Caldiarchaeum_subterraneum_557694902	Rhizophagus_irregularis_DAOM_197198w_595490946	39.26	135	75	3	26	155	14	146	3e-25	105
Candidatus_Caldiarchaeum_subterraneum_557694902	Erythranthe_guttata_604332143	38.19	144	83	3	15	154	4	145	3e-25	105
Candidatus_Caldiarchaeum_subterraneum_557694902	Mgut_mgv1a015751m	38.19	144	83	3	15	154	4	145	3e-25	105
Candidatus_Caldiarchaeum_subterraneum_557694902	Rhizophagus_irregularis_DAOM_197198w_595490945	38.97	136	75	3	26	155	14	147	4e-25	105
Candidatus_Caldiarchaeum_subterraneum_557694902	Rhizophagus_irregularis_DAOM_181602_552926045	38.97	136	75	3	26	155	6	139	5e-25	104
Candidatus_Caldiarchaeum_subterraneum_557694902	Rirr_348413	38.97	136	75	3	26	155	6	139	5e-25	104
Candidatus_Caldiarchaeum_subterraneum_557694902	marine_metagenome_138968111	37.93	145	83	3	16	155	7	149	6e-25	104
Candidatus_Caldiarchaeum_subterraneum_557694902	Mver_07203	37.24	145	84	3	15	154	4	146	6e-25	104
Candidatus_Caldiarchaeum_subterraneum_557694902	Arabidopsis_thaliana_18423494	37.93	145	83	3	15	154	4	146	7e-25	104
Candidatus_Caldiarchaeum_subterraneum_557694902	Atha_AT5G53300	37.93	145	83	3	15	154	4	146	7e-25	104
Candidatus_Caldiarchaeum_subterraneum_557694902	Arabidopsis_lyrata_subsp_lyrata_297799186	37.93	145	83	3	15	154	4	146	7e-25	104
Candidatus_Caldiarchaeum_subterraneum_557694902	Triticum_urartu_473892471	38.62	145	82	3	15	154	4	146	9e-25	103
Candidatus_Caldiarchaeum_subterraneum_557694902	Amborella_trichopoda_586775722	37.93	145	83	3	15	154	4	146	9e-25	103
Frankia_alni_ACN14a_111147858	Frankia_alni_499921354	100.00	216	0	0	1	216	1	216	1e-153	437
Frankia_alni_ACN14a_111147858	marine_sediment_metagenome_604265461	47.80	159	73	5	25	178	1	154	9e-39	142
Frankia_alni_ACN14a_111147858	Pirellula_staleyi_502677340	34.91	169	91	6	10	174	4	157	2e-18	90.5
Frankia_alni_ACN14a_111147858	Microcystis_aeruginosa_490260918	35.37	164	92	7	12	174	4	154	4e-18	88.2
Frankia_alni_ACN14a_111147858	Isosphaera_pallida_503329553	34.93	209	116	7	1	203	1	195	2e-17	87.4
Frankia_alni_ACN14a_111147858	Microcystis_aeruginosa_488880000	35.37	147	87	6	9	154	1	140	3e-17	85.9
Frankia_alni_ACN14a_111147858	Microcystis_aeruginosa_640538741	34.69	147	88	6	9	154	1	140	3e-17	85.9
Frankia_alni_ACN14a_111147858	Oscillatoria_sp_PCC_10802_516327471	35.12	168	93	8	9	174	1	154	4e-17	85.5
Frankia_alni_ACN14a_111147858	Patulibacter_medicamentivorans_494847365	38.67	150	76	6	9	154	1	138	6e-17	85.1
Frankia_alni_ACN14a_111147858	Planktothrix_agardhii_NIVACYA_1268_658299224	32.30	161	88	5	12	156	4	159	9e-17	84.3
Frankia_alni_ACN14a_111147858	Patulibacter_minatonensis_652515887	38.67	150	76	6	9	154	1	138	2e-16	83.6
Frankia_alni_ACN14a_111147858	Myxococcus_stipitatus_505163844	34.01	147	84	6	9	154	1	135	4e-16	82.8
Frankia_alni_ACN14a_111147858	Solirubrobacter_sp_URHD0082_654594007	35.11	131	74	5	9	136	1	123	1e-13	75.5
Frankia_alni_ACN14a_111147858	Ruminococcus_sp_CAG488_547460896	32.58	178	102	6	9	185	1	161	3e-13	78.2
Frankia_alni_ACN14a_111147858	Candidatus_Magnetoglobus_multicellularis_str_Araruama_571789906	30.92	152	92	5	16	162	108	251	3e-13	75.9
Frankia_alni_ACN14a_111147858	Singulisphaera_acidiphila_505058170	33.14	169	92	7	10	174	4	155	4e-13	75.1
Frankia_alni_ACN14a_111147858	Planktothrix_agardhii_652996299	29.25	147	96	5	9	154	1	140	6e-13	73.6
Frankia_alni_ACN14a_111147858	Flexibacter_roseolus_652632956	28.57	210	120	10	12	212	9	197	1e-12	72.8
Frankia_alni_ACN14a_111147858	marine_metagenome_135124975	34.03	144	81	7	9	150	172	303	2e-11	70.9
Frankia_alni_ACN14a_111147858	Clostridium_saccharoperbutylacetonicum_505205802	32.89	149	88	5	9	156	1	138	1e-10	70.1
Frankia_alni_ACN14a_111147858	Pirellula_staleyi_502677336	28.11	185	111	6	12	193	5	170	2e-10	66.6
Frankia_alni_ACN14a_111147858	Solirubrobacter_sp_URHD0082_654594005	37.16	148	77	7	9	154	1	134	2e-09	63.5
Frankia_alni_ACN14a_111147858	Desulfobulbus_propionicus_505941305	33.08	133	76	5	21	153	16	135	4e-09	65.5
Frankia_alni_ACN14a_111147858	marine_sediment_metagenome_594795129	38.27	81	47	1	2	79	55	135	1e-07	57.8
Frankia_alni_ACN14a_111147858	Desulfobulbus_mediterraneus_655136610	30.23	129	83	4	25	153	14	135	1e-07	60.8
Frankia_alni_ACN14a_111147858	Clostridium_sp_Maddingley_MBC3426_495694152	31.30	131	82	4	9	138	1	124	2e-07	60.5
Frankia_alni_ACN14a_111147858	Desulfobulbus_japonicus_655132631	31.86	113	70	4	43	155	32	137	5e-07	58.9
Frankia_alni_ACN14a_111147858	Flexibacter_litoralis_504612525	26.90	197	113	9	12	200	8	181	1e-06	56.2
Frankia_alni_ACN14a_111147858	Desulfobulbus_elongatus_654865390	30.83	133	79	5	21	153	16	135	1e-06	57.8
Frankia_alni_ACN14a_111147858	Candidatus_Magnetoglobus_multicellularis_str_Araruama_571784527	30.97	155	96	6	6	155	35	183	1e-05	53.9
Frankia_alni_ACN14a_111147858	Piriformospora_indica_DSM_11827_353237229	36.59	82	46	2	65	142	71	150	2e-05	53.5
Frankia_alni_ACN14a_111147858	Ceriporiopsis_subvermispora_B_449541699	34.43	122	59	5	10	127	611	715	3e-05	53.9
Frankia_alni_ACN14a_111147858	Trypanosoma_brucei_brucei_strain_9274_GUTat101_72393277	30.39	102	54	5	70	162	53	146	3e-05	51.6
Frankia_alni_ACN14a_111147858	Gloeophyllum_trabeum_ATCC_11539_630352939	26.85	108	66	4	64	167	46	144	4e-05	52.8
Frankia_alni_ACN14a_111147858	Pseudozyma_brasiliensis_GHG001_557997408	29.55	132	81	3	34	161	12	135	6e-05	50.4
Frankia_alni_ACN14a_111147858	Cryptosporidium_muris_RN66_209880339	29.76	84	53	2	52	131	30	111	8e-05	50.4
Frankia_alni_ACN14a_111147858	Crinalium_epipsammum_505018510	27.45	153	96	8	9	154	1	145	0.0001	50.1
Frankia_alni_ACN14a_111147858	marine_metagenome_144190223	25.75	167	103	5	14	176	17	166	0.0002	49.7
Frankia_alni_ACN14a_111147858	Hydra_vulgaris_221117235	31.43	105	59	4	67	166	47	143	0.0002	49.3
Frankia_alni_ACN14a_111147858	Hmag_XP_002163965	31.43	105	59	4	67	166	47	143	0.0002	49.3
Frankia_alni_ACN14a_111147858	Cyanidioschyzon_merolae_strain_10D_544216385	33.93	112	61	4	54	160	34	137	0.0002	49.3
Frankia_alni_ACN14a_111147858	Cmer_CMR010C	33.93	112	61	4	54	160	34	137	0.0002	49.3
Frankia_alni_ACN14a_111147858	marine_metagenome_136572146	30.77	117	62	6	48	160	35	136	0.0002	49.3
Frankia_alni_ACN14a_111147858	Galdieria_sulphuraria_545706653	32.00	100	56	3	64	159	46	137	0.0002	49.3
Frankia_alni_ACN14a_111147858	Pseudozyma_aphidis_DSM_70725_573031005	29.55	132	81	3	34	161	12	135	0.0002	49.3
Frankia_alni_ACN14a_111147858	Botryobasidium_botryosum_FD172_SS1_646289507	32.35	102	57	3	64	161	38	131	0.0002	48.9
Frankia_alni_ACN14a_111147858	Fibroporia_radiculosa_403412125	25.00	152	92	6	64	204	318	458	0.0002	51.2
Frankia_alni_ACN14a_111147858	Tupaia_chinensis_444725413	30.84	107	62	3	50	152	29	127	0.0002	48.9
Frankia_alni_ACN14a_111147858	Amycolatopsis_balhimycina_522134751	30.10	103	62	2	46	138	314	416	0.0002	50.8
Frankia_alni_ACN14a_111147858	Pseudozyma_flocculosa_PF1_630961090	29.71	138	84	4	34	167	12	140	0.0002	48.9
Isosphaera_pallida_ATCC_43644_319750166	Isosphaera_pallida_503329553	100.00	213	0	0	1	213	1	213	2e-152	434
Isosphaera_pallida_ATCC_43644_319750166	Singulisphaera_acidiphila_505058170	58.97	156	63	1	9	164	3	157	1e-58	196
Isosphaera_pallida_ATCC_43644_319750166	Pirellula_staleyi_502677340	45.63	206	106	3	9	212	3	204	5e-49	171
Isosphaera_pallida_ATCC_43644_319750166	Pirellula_staleyi_502677336	37.68	207	106	6	12	213	5	193	2e-32	127
Isosphaera_pallida_ATCC_43644_319750166	Candidatus_Magnetoglobus_multicellularis_str_Araruama_571789906	33.57	143	91	2	9	147	101	243	1e-18	91.3
Isosphaera_pallida_ATCC_43644_319750166	Frankia_alni_499921354	35.36	181	102	5	1	170	1	177	2e-17	87.4
Isosphaera_pallida_ATCC_43644_319750166	Myxococcus_stipitatus_505163844	31.18	170	107	5	12	176	4	168	3e-16	82.8
Isosphaera_pallida_ATCC_43644_319750166	Candidatus_Magnetoglobus_multicellularis_str_Araruama_571784527	34.75	141	85	3	13	149	47	184	5e-16	83.2
Isosphaera_pallida_ATCC_43644_319750166	Patulibacter_medicamentivorans_494847365	37.59	141	79	4	10	146	2	137	5e-15	79.3
Isosphaera_pallida_ATCC_43644_319750166	Calothrix_parietina_505010856	31.79	151	87	5	11	150	304	449	2e-14	81.3
Isosphaera_pallida_ATCC_43644_319750166	Patulibacter_minatonensis_652515887	36.88	141	80	4	10	146	2	137	7e-14	76.3
Isosphaera_pallida_ATCC_43644_319750166	Microcystis_aeruginosa_640538741	31.65	158	96	6	12	163	4	155	2e-13	75.1
Isosphaera_pallida_ATCC_43644_319750166	Microcystis_aeruginosa_488880000	31.65	158	96	6	12	163	4	155	2e-13	74.7
Isosphaera_pallida_ATCC_43644_319750166	Oscillatoria_sp_PCC_10802_516327471	29.75	158	103	5	12	165	4	157	3e-13	74.7
Isosphaera_pallida_ATCC_43644_319750166	marine_metagenome_135124975	36.92	130	76	4	15	143	179	303	3e-13	75.9
Isosphaera_pallida_ATCC_43644_319750166	Microcystis_aeruginosa_490260918	29.49	156	102	5	12	163	4	155	4e-13	73.9
Isosphaera_pallida_ATCC_43644_319750166	Solirubrobacter_sp_URHD0082_654594007	42.40	125	62	5	10	130	2	120	6e-13	73.2
Isosphaera_pallida_ATCC_43644_319750166	Planktothrix_agardhii_652996299	27.85	158	106	5	12	165	4	157	2e-12	72.0
Isosphaera_pallida_ATCC_43644_319750166	marine_sediment_metagenome_604265461	33.11	151	85	7	26	162	2	150	5e-12	70.9
Isosphaera_pallida_ATCC_43644_319750166	Planktothrix_agardhii_NIVACYA_1268_658299224	28.40	162	106	6	12	167	4	161	9e-12	70.1
Isosphaera_pallida_ATCC_43644_319750166	Solirubrobacter_sp_URHD0082_654594005	30.85	188	123	4	10	197	2	182	4e-11	68.6
Isosphaera_pallida_ATCC_43644_319750166	Ruminococcus_sp_CAG488_547460896	27.41	197	135	5	10	203	2	193	5e-11	71.2
Isosphaera_pallida_ATCC_43644_319750166	Clostridium_saccharoperbutylacetonicum_505205802	28.57	154	104	4	10	162	2	150	8e-09	64.3
Isosphaera_pallida_ATCC_43644_319750166	Cryptosporidium_parvum_Iowa_II_66359298	21.78	101	77	1	69	169	49	147	5e-08	58.9
Isosphaera_pallida_ATCC_43644_319750166	Giardia_lamblia_P15_308160080	34.57	81	51	1	69	149	59	137	5e-08	59.3
Isosphaera_pallida_ATCC_43644_319750166	Giardia_lamblia_ATCC_50803_159109808	34.57	81	51	1	69	149	59	137	6e-08	59.7
Isosphaera_pallida_ATCC_43644_319750166	Glam_XP_001705167	34.57	81	51	1	69	149	59	137	6e-08	59.7
Isosphaera_pallida_ATCC_43644_319750166	Giardia_intestinalis_559172851	34.57	81	51	1	69	149	131	209	1e-07	59.7
Isosphaera_pallida_ATCC_43644_319750166	Branchiostoma_floridae_260801449	27.94	136	84	4	67	202	61	182	1e-07	58.9
Isosphaera_pallida_ATCC_43644_319750166	Desulfobulbus_japonicus_655132631	25.00	152	108	3	14	164	6	152	2e-07	60.1
Isosphaera_pallida_ATCC_43644_319750166	Desulfobulbus_elongatus_654865390	25.47	161	114	3	14	173	6	161	4e-07	59.3
Isosphaera_pallida_ATCC_43644_319750166	Scheffersomyces_stipitis_CBS_6054_126131690	33.33	87	54	2	63	149	83	165	6e-07	56.6
Isosphaera_pallida_ATCC_43644_319750166	Zymoseptoria_tritici_IPO323_398394112	28.57	84	57	2	68	150	58	139	7e-07	57.4
Isosphaera_pallida_ATCC_43644_319750166	Actinoplanes_globisporus_521998957	26.52	132	68	2	65	167	385	516	9e-07	58.2
Isosphaera_pallida_ATCC_43644_319750166	Plasmodium_berghei_strain_ANKA_68000787	29.79	94	61	2	61	154	2	90	1e-06	54.7
Isosphaera_pallida_ATCC_43644_319750166	Capsaspora_owczarzaki_ATCC_30864_470320686	32.93	82	52	2	69	149	53	132	1e-06	55.1
Isosphaera_pallida_ATCC_43644_319750166	Cowc_CAOG_02100	32.93	82	52	2	69	149	53	132	1e-06	55.1
Isosphaera_pallida_ATCC_43644_319750166	Gpro_131207	34.85	66	43	0	69	134	57	122	2e-06	57.0
Isosphaera_pallida_ATCC_43644_319750166	Debaryomyces_hansenii_CBS767_294655999	32.26	93	58	3	63	154	89	177	2e-06	55.5
Isosphaera_pallida_ATCC_43644_319750166	Spironucleus_salmonicida_558599424	24.26	136	84	4	9	144	2	118	2e-06	54.7
Isosphaera_pallida_ATCC_43644_319750166	Giardia_intestinalis_ATCC_50581_253745397	32.10	81	53	1	69	149	59	137	2e-06	55.5
Isosphaera_pallida_ATCC_43644_319750166	Frankia_sp_QA3_497426566	28.65	185	93	6	22	167	363	547	2e-06	57.0
Isosphaera_pallida_ATCC_43644_319750166	Drosophila_willistoni_195438984	32.50	80	52	1	69	148	64	141	2e-06	55.5
Isosphaera_pallida_ATCC_43644_319750166	Drosophila_grimshawi_195042249	32.50	80	52	1	69	148	64	141	2e-06	55.5
Isosphaera_pallida_ATCC_43644_319750166	Drosophila_virilis_195398689	32.50	80	52	1	69	148	64	141	2e-06	55.5
Isosphaera_pallida_ATCC_43644_319750166	Salpingoeca_rosetta_514687092	33.75	80	51	1	69	148	67	144	2e-06	55.5
Isosphaera_pallida_ATCC_43644_319750166	Sros_PTSG_08103	33.75	80	51	1	69	148	67	144	2e-06	55.5
Isosphaera_pallida_ATCC_43644_319750166	Giardia_intestinalis_ATCC_50581_253743781	26.95	141	97	4	14	152	3	139	2e-06	54.7
Isosphaera_pallida_ATCC_43644_319750166	Drosophila_mojavensis_195134228	32.50	80	52	1	69	148	64	141	2e-06	55.5
Isosphaera_pallida_ATCC_43644_319750166	Lottia_gigantea_556107204	38.24	68	39	1	63	127	45	112	3e-06	54.3
Marine_Group_II_euryarchaeote_SCGC_AB629J06_516675903	Marine_Group_II_euryarchaeote_SCGC_AB629J06_516675903	100.00	150	0	0	1	150	1	150	7e-107	313
Marine_Group_II_euryarchaeote_SCGC_AB629J06_516675903	Glycine_max_351725573	73.29	146	39	0	4	149	3	148	6e-77	237
Marine_Group_II_euryarchaeote_SCGC_AB629J06_516675903	Homo_sapiens_48145949	72.92	144	39	0	5	148	4	147	1e-76	236
Marine_Group_II_euryarchaeote_SCGC_AB629J06_516675903	343781182	72.11	147	41	0	2	148	3	149	2e-76	236
Marine_Group_II_euryarchaeote_SCGC_AB629J06_516675903	Homo_sapiens_33149322	73.61	144	38	0	5	148	4	147	2e-76	236
Marine_Group_II_euryarchaeote_SCGC_AB629J06_516675903	Chinchilla_lanigera_533186581	73.61	144	38	0	5	148	4	147	2e-76	235
Marine_Group_II_euryarchaeote_SCGC_AB629J06_516675903	Chinchilla_lanigera_533134393	71.72	145	41	0	4	148	12	156	3e-76	235
Marine_Group_II_euryarchaeote_SCGC_AB629J06_516675903	synthetic_construct_649121725	72.41	145	40	0	4	148	3	147	3e-76	235
Marine_Group_II_euryarchaeote_SCGC_AB629J06_516675903	295789408	72.92	144	39	0	5	148	14	157	3e-76	235
Marine_Group_II_euryarchaeote_SCGC_AB629J06_516675903	Homo_sapiens_4507777	72.92	144	39	0	5	148	4	147	3e-76	235
Marine_Group_II_euryarchaeote_SCGC_AB629J06_516675903	Ixodes_scapularis_241999376	73.61	144	38	0	5	148	4	147	3e-76	235
Marine_Group_II_euryarchaeote_SCGC_AB629J06_516675903	93279754	72.92	144	39	0	5	148	3	146	4e-76	234
Marine_Group_II_euryarchaeote_SCGC_AB629J06_516675903	Sus_scrofa_118403848	72.92	144	39	0	5	148	4	147	4e-76	234
Marine_Group_II_euryarchaeote_SCGC_AB629J06_516675903	Equus_caballus_545212258	71.72	145	41	0	4	148	17	161	4e-76	235
Marine_Group_II_euryarchaeote_SCGC_AB629J06_516675903	345111056	72.92	144	39	0	5	148	9	152	5e-76	234
Marine_Group_II_euryarchaeote_SCGC_AB629J06_516675903	Homo_sapiens_4507775	72.92	144	39	0	5	148	4	147	5e-76	234
Marine_Group_II_euryarchaeote_SCGC_AB629J06_516675903	Hsap_ENSP00000381717	72.92	144	39	0	5	148	4	147	5e-76	234
Marine_Group_II_euryarchaeote_SCGC_AB629J06_516675903	Monosiga_brevicollis_MX1_167518253	72.73	143	39	0	5	147	4	146	5e-76	234
Marine_Group_II_euryarchaeote_SCGC_AB629J06_516675903	Mbre_XP_001743467	72.73	143	39	0	5	147	4	146	5e-76	234
Marine_Group_II_euryarchaeote_SCGC_AB629J06_516675903	83754945	72.92	144	39	0	5	148	6	149	5e-76	234
Marine_Group_II_euryarchaeote_SCGC_AB629J06_516675903	Microtus_ochrogaster_532056743	74.31	144	37	0	5	148	4	147	5e-76	234
Marine_Group_II_euryarchaeote_SCGC_AB629J06_516675903	198443360	72.92	144	39	0	5	148	6	149	6e-76	234
Marine_Group_II_euryarchaeote_SCGC_AB629J06_516675903	119389041	72.92	144	39	0	5	148	22	165	6e-76	235
Marine_Group_II_euryarchaeote_SCGC_AB629J06_516675903	66360405	72.92	144	39	0	5	148	12	155	7e-76	234
Marine_Group_II_euryarchaeote_SCGC_AB629J06_516675903	Mus_musculus_74142433	72.92	144	39	0	5	148	4	147	7e-76	234
Marine_Group_II_euryarchaeote_SCGC_AB629J06_516675903	Phaseolus_vulgaris_593689778	72.60	146	40	0	4	149	3	148	7e-76	234
Marine_Group_II_euryarchaeote_SCGC_AB629J06_516675903	Danio_rerio_41055694	72.92	144	39	0	5	148	4	147	8e-76	234
Marine_Group_II_euryarchaeote_SCGC_AB629J06_516675903	Danio_rerio_41152425	72.22	144	40	0	5	148	4	147	8e-76	234
Marine_Group_II_euryarchaeote_SCGC_AB629J06_516675903	168177064	72.22	144	40	0	5	148	9	152	8e-76	234
Marine_Group_II_euryarchaeote_SCGC_AB629J06_516675903	Homo_sapiens_44890748	72.22	144	40	0	5	148	4	147	8e-76	234
Marine_Group_II_euryarchaeote_SCGC_AB629J06_516675903	Cicer_arietinum_502178241	70.55	146	43	0	3	148	2	147	1e-75	234
Marine_Group_II_euryarchaeote_SCGC_AB629J06_516675903	Chrysochloris_asiatica_586471238	70.95	148	43	0	1	148	2	149	1e-75	234
Marine_Group_II_euryarchaeote_SCGC_AB629J06_516675903	Octodon_degus_507641618	72.92	144	39	0	5	148	4	147	1e-75	233
Marine_Group_II_euryarchaeote_SCGC_AB629J06_516675903	Cavia_porcellus_348560150	72.92	144	39	0	5	148	4	147	1e-75	233
Marine_Group_II_euryarchaeote_SCGC_AB629J06_516675903	Stegastes_partitus_657594230	72.22	144	40	0	5	148	4	147	1e-75	233
Marine_Group_II_euryarchaeote_SCGC_AB629J06_516675903	Pan_troglodytes_114600875	72.22	144	40	0	5	148	4	147	1e-75	233
Marine_Group_II_euryarchaeote_SCGC_AB629J06_516675903	Oreochromis_niloticus_348533207	72.22	144	40	0	5	148	4	147	1e-75	233
Marine_Group_II_euryarchaeote_SCGC_AB629J06_516675903	Monodelphis_domestica_334313408	72.92	144	39	0	5	148	4	147	1e-75	233
Marine_Group_II_euryarchaeote_SCGC_AB629J06_516675903	Oreochromis_niloticus_348510745	72.22	144	40	0	5	148	4	147	1e-75	233
Marine_Group_II_euryarchaeote_SCGC_AB629J06_516675903	83754948	72.92	144	39	0	5	148	6	149	1e-75	233
Marine_Group_II_euryarchaeote_SCGC_AB629J06_516675903	Homo_sapiens_578813525	72.41	145	40	0	5	149	4	148	1e-75	234
Marine_Group_II_euryarchaeote_SCGC_AB629J06_516675903	295789407	72.22	144	40	0	5	148	14	157	1e-75	234
Marine_Group_II_euryarchaeote_SCGC_AB629J06_516675903	Xenopus_Silurana_tropicalis_118404876	72.22	144	40	0	5	148	4	147	1e-75	233
Marine_Group_II_euryarchaeote_SCGC_AB629J06_516675903	Lepisosteus_oculatus_573884720	72.22	144	40	0	5	148	4	147	1e-75	233
Marine_Group_II_euryarchaeote_SCGC_AB629J06_516675903	Nomascus_leucogenys_332216769	72.41	145	40	0	4	148	2	146	1e-75	233
Marine_Group_II_euryarchaeote_SCGC_AB629J06_516675903	Esox_lucius_225715466	72.92	144	39	0	5	148	4	147	1e-75	233
Marine_Group_II_euryarchaeote_SCGC_AB629J06_516675903	Homo_sapiens_33149324	70.27	148	44	0	1	148	2	149	1e-75	233
Marine_Group_II_euryarchaeote_SCGC_AB629J06_516675903	Hsap_ENSP00000349722	70.27	148	44	0	1	148	2	149	1e-75	233
Marine_Group_II_euryarchaeote_SCGC_AB629J06_516675903	Macaca_fascicularis_544420299	71.23	146	42	0	5	150	4	149	1e-75	234
Marine_Group_II_euryarchaeote_SCGC_AB629J06_516675903	Homo_sapiens_765056	72.22	144	40	0	5	148	4	147	2e-75	233
Marine_Group_II_euryarchaeote_SCGC_AB629J06_516675970	Marine_Group_II_euryarchaeote_SCGC_AB629J06_516675970	100.00	241	0	0	1	241	1	241	8e-177	498
Marine_Group_II_euryarchaeote_SCGC_AB629J06_516675970	marine_metagenome_140573064	77.88	208	46	0	1	208	1	208	9e-110	326
Marine_Group_II_euryarchaeote_SCGC_AB629J06_516675970	marine_metagenome_142392735	74.30	214	55	0	27	240	1	214	4e-108	322
Marine_Group_II_euryarchaeote_SCGC_AB629J06_516675970	marine_metagenome_135840116	75.76	198	48	0	43	240	1	198	8e-102	306
Marine_Group_II_euryarchaeote_SCGC_AB629J06_516675970	marine_metagenome_135391443	63.16	209	72	2	8	215	7	211	1e-87	270
Marine_Group_II_euryarchaeote_SCGC_AB629J06_516675970	marine_metagenome_139460486	69.94	163	49	0	3	165	38	200	1e-82	257
Marine_Group_II_euryarchaeote_SCGC_AB629J06_516675970	marine_metagenome_140820917	57.50	200	85	0	8	207	1	200	7e-81	253
Marine_Group_II_euryarchaeote_SCGC_AB629J06_516675970	marine_metagenome_136286604	54.67	214	96	1	15	228	20	232	3e-79	251
Marine_Group_II_euryarchaeote_SCGC_AB629J06_516675970	marine_metagenome_138545535	50.22	223	104	3	14	232	26	245	1e-72	233
Marine_Group_II_euryarchaeote_SCGC_AB629J06_516675970	marine_metagenome_135683105	70.50	139	40	1	1	138	34	172	6e-69	221
Marine_Group_II_euryarchaeote_SCGC_AB629J06_516675970	marine_metagenome_136683111	47.71	218	112	1	14	231	2	217	1e-68	222
Marine_Group_II_euryarchaeote_SCGC_AB629J06_516675970	marine_metagenome_135690283	43.40	235	129	3	1	233	2	234	6e-68	221
Marine_Group_II_euryarchaeote_SCGC_AB629J06_516675970	marine_metagenome_139971338	48.43	223	113	2	5	225	2	224	2e-67	219
Marine_Group_II_euryarchaeote_SCGC_AB629J06_516675970	marine_metagenome_134613923	54.26	188	86	0	14	201	22	209	4e-67	218
Marine_Group_II_euryarchaeote_SCGC_AB629J06_516675970	marine_metagenome_139092601	65.73	143	49	0	8	150	5	147	1e-66	214
Marine_Group_II_euryarchaeote_SCGC_AB629J06_516675970	marine_metagenome_139582974	50.24	209	100	3	33	238	1	208	4e-64	210
Marine_Group_II_euryarchaeote_SCGC_AB629J06_516675970	marine_metagenome_136271576	47.66	214	107	2	15	228	11	219	5e-64	210
Marine_Group_II_euryarchaeote_SCGC_AB629J06_516675970	marine_metagenome_143766068	51.74	201	93	2	14	212	12	210	1e-62	206
Marine_Group_II_euryarchaeote_SCGC_AB629J06_516675970	marine_metagenome_137759602	51.66	211	92	3	5	212	40	243	4e-62	206
Marine_Group_II_euryarchaeote_SCGC_AB629J06_516675970	marine_metagenome_138714163	47.52	202	103	2	33	231	1	202	4e-61	202
Marine_Group_II_euryarchaeote_SCGC_AB629J06_516675970	marine_metagenome_135795872	47.96	221	112	1	14	234	61	278	7e-61	204
Marine_Group_II_euryarchaeote_SCGC_AB629J06_516675970	marine_metagenome_135526923	43.56	225	122	2	14	234	12	235	8e-61	202
Marine_Group_II_euryarchaeote_SCGC_AB629J06_516675970	marine_metagenome_140197252	48.94	188	95	1	5	191	7	194	5e-60	199
Marine_Group_II_euryarchaeote_SCGC_AB629J06_516675970	marine_metagenome_134691873	61.84	152	58	0	14	165	25	176	2e-59	197
Marine_Group_II_euryarchaeote_SCGC_AB629J06_516675970	marine_metagenome_136560235	54.75	179	79	1	15	191	20	198	9e-59	196
Marine_Group_II_euryarchaeote_SCGC_AB629J06_516675970	marine_metagenome_140721134	56.58	152	66	0	7	158	15	166	1e-58	194
Marine_Group_II_euryarchaeote_SCGC_AB629J06_516675970	marine_metagenome_142832155	45.50	200	100	2	11	201	13	212	2e-58	196
Marine_Group_II_euryarchaeote_SCGC_AB629J06_516675970	marine_metagenome_136084638	58.68	167	68	1	14	180	26	191	3e-58	194
Marine_Group_II_euryarchaeote_SCGC_AB629J06_516675970	marine_metagenome_135374780	51.81	166	80	0	40	205	2	167	6e-58	194
Marine_Group_II_euryarchaeote_SCGC_AB629J06_516675970	marine_metagenome_144091067	49.06	212	108	0	14	225	27	238	1e-57	194
Marine_Group_II_euryarchaeote_SCGC_AB629J06_516675970	marine_metagenome_134872454	42.53	221	119	4	14	231	31	246	1e-56	192
Marine_Group_II_euryarchaeote_SCGC_AB629J06_516675970	Organic_Lake_phycodnavirus_1_322510699	44.25	226	116	4	14	239	6	221	3e-56	190
Marine_Group_II_euryarchaeote_SCGC_AB629J06_516675970	marine_metagenome_140404272	62.50	136	51	0	12	147	14	149	3e-55	185
Marine_Group_II_euryarchaeote_SCGC_AB629J06_516675970	marine_metagenome_136434723	52.20	159	74	1	7	165	30	186	3e-55	186
Marine_Group_II_euryarchaeote_SCGC_AB629J06_516675970	Organic_Lake_phycodnavirus_2_322511110	50.29	175	85	1	11	185	3	175	8e-55	185
Marine_Group_II_euryarchaeote_SCGC_AB629J06_516675970	marine_metagenome_138213783	40.71	226	128	4	14	237	29	250	1e-53	184
Marine_Group_II_euryarchaeote_SCGC_AB629J06_516675970	marine_metagenome_141509688	60.00	130	50	1	14	143	23	150	2e-51	175
Marine_Group_II_euryarchaeote_SCGC_AB629J06_516675970	marine_metagenome_138128973	40.26	231	132	5	14	241	6	233	2e-50	175
Marine_Group_II_euryarchaeote_SCGC_AB629J06_516675970	marine_metagenome_143404583	58.65	133	55	0	14	146	10	142	4e-50	172
Marine_Group_II_euryarchaeote_SCGC_AB629J06_516675970	marine_metagenome_141879142	65.45	110	38	0	12	121	14	123	6e-47	163
Marine_Group_II_euryarchaeote_SCGC_AB629J06_516675970	marine_metagenome_140753764	49.68	157	75	3	14	168	6	160	1e-46	164
Marine_Group_II_euryarchaeote_SCGC_AB629J06_516675970	marine_metagenome_139155934	62.16	111	42	0	10	120	19	129	7e-46	160
Marine_Group_II_euryarchaeote_SCGC_AB629J06_516675970	Phaeocystis_globosa_virus_508181998	49.01	151	75	1	15	165	10	158	2e-45	163
Marine_Group_II_euryarchaeote_SCGC_AB629J06_516675970	marine_metagenome_138604011	56.25	144	63	0	14	157	10	153	2e-45	160
Marine_Group_II_euryarchaeote_SCGC_AB629J06_516675970	marine_metagenome_141427965	56.45	124	54	0	5	128	2	125	3e-45	159
Marine_Group_II_euryarchaeote_SCGC_AB629J06_516675970	marine_metagenome_144058282	49.66	147	69	2	1	142	1	147	3e-44	157
Marine_Group_II_euryarchaeote_SCGC_AB629J06_516675970	marine_metagenome_138143573	40.54	185	106	2	57	239	4	186	3e-41	150
Marine_Group_II_euryarchaeote_SCGC_AB629J06_516675970	marine_metagenome_141172500	42.37	177	96	3	62	233	1	176	6e-40	147
Marine_Group_II_euryarchaeote_SCGC_AB629J06_516675970	marine_metagenome_141024082	40.11	177	98	3	30	202	23	195	9e-39	144
Marine_Group_II_euryarchaeote_SCGC_AB629J06_516675970	marine_metagenome_141724956	39.74	229	124	7	14	232	20	244	2e-38	145
Methanomassiliicoccus_luminyensis_518007549	Methanomassiliicoccus_luminyensis_518007549	100.00	168	0	0	1	168	1	168	2e-118	343
Methanomassiliicoccus_luminyensis_518007549	Bombyx_mori_512905812	36.84	95	49	3	52	138	40	131	2e-09	62.8
Methanomassiliicoccus_luminyensis_518007549	Apis_mellifera_328775845	34.34	99	55	3	60	153	47	140	4e-09	61.2
Methanomassiliicoccus_luminyensis_518007549	Apis_florea_380027801	34.34	99	55	3	60	153	47	140	5e-09	61.2
Methanomassiliicoccus_luminyensis_518007549	Apis_dorsata_572310624	34.34	99	55	3	60	153	47	140	5e-09	61.2
Methanomassiliicoccus_luminyensis_518007549	Yarrowia_lipolytica_50555277	30.30	132	79	6	11	140	34	154	6e-09	61.2
Methanomassiliicoccus_luminyensis_518007549	Schizosaccharomyces_japonicus_yFS275_213403029	31.06	132	86	3	11	140	16	144	8e-09	60.8
Methanomassiliicoccus_luminyensis_518007549	Megachile_rotundata_383858018	32.77	119	67	4	40	153	30	140	1e-08	60.5
Methanomassiliicoccus_luminyensis_518007549	Hmag_XP_002158031	29.90	97	61	3	46	141	66	156	1e-08	60.5
Methanomassiliicoccus_luminyensis_518007549	Bombus_impatiens_350423060	33.93	112	61	4	45	151	35	138	1e-08	60.1
Methanomassiliicoccus_luminyensis_518007549	Bombus_terrestris_340727195	33.93	112	61	4	45	151	35	138	2e-08	59.7
Methanomassiliicoccus_luminyensis_518007549	Candida_orthopsilosis_Co_90125_448528062	26.36	129	91	2	24	151	55	180	2e-08	60.1
Methanomassiliicoccus_luminyensis_518007549	Hydra_vulgaris_449665856	34.21	76	46	2	67	141	2	74	2e-08	58.5
Methanomassiliicoccus_luminyensis_518007549	Micromonas_pusilla_CCMP1545_303271677	33.33	90	53	3	55	140	67	153	2e-08	59.3
Methanomassiliicoccus_luminyensis_518007549	Mpus_Micpu211607	33.33	90	53	3	55	140	67	153	2e-08	59.3
Methanomassiliicoccus_luminyensis_518007549	Millerozyma_farinosa_CBS_7064_448106983	34.09	88	54	2	63	149	87	171	3e-08	59.3
Methanomassiliicoccus_luminyensis_518007549	Paramecium_tetraurelia_strain_d42_145486764	36.25	80	48	2	63	141	50	127	4e-08	58.5
Methanomassiliicoccus_luminyensis_518007549	Ptet_A0BTX3_A0BTX3	36.25	80	48	2	63	141	50	127	4e-08	58.5
Methanomassiliicoccus_luminyensis_518007549	Poecilia_formosa_617512342	34.62	104	57	4	55	154	69	165	4e-08	58.9
Methanomassiliicoccus_luminyensis_518007549	Helicosporidium_sp_ATCC_50920_633912912	32.18	87	55	2	55	140	68	151	4e-08	58.5
Methanomassiliicoccus_luminyensis_518007549	Candida_parapsilosis_354547378	26.36	129	91	2	24	151	60	185	4e-08	58.9
Methanomassiliicoccus_luminyensis_518007549	Capsaspora_owczarzaki_ATCC_30864_470290346	32.39	142	82	5	24	159	31	164	5e-08	58.5
Methanomassiliicoccus_luminyensis_518007549	Cowc_CAOG_07250	32.39	142	82	5	24	159	31	164	5e-08	58.5
Methanomassiliicoccus_luminyensis_518007549	Cryptococcus_gattii_WM276_321258376	35.38	130	66	6	24	147	30	147	5e-08	58.5
Methanomassiliicoccus_luminyensis_518007549	Cryptococcus_neoformans_var_neoformans_JEC21_58260142	35.38	130	66	6	24	147	30	147	5e-08	58.5
Methanomassiliicoccus_luminyensis_518007549	Cneo_XP_567481	35.38	130	66	6	24	147	30	147	5e-08	58.5
Methanomassiliicoccus_luminyensis_518007549	Aker_50224	34.52	84	48	3	56	135	29	109	5e-08	58.2
Methanomassiliicoccus_luminyensis_518007549	Pneumocystis_murina_B123_470319284	30.22	139	80	7	11	145	34	159	6e-08	58.2
Methanomassiliicoccus_luminyensis_518007549	Naumovozyma_castellii_CBS_4309_366987537	30.56	144	87	6	15	149	31	170	6e-08	58.5
Methanomassiliicoccus_luminyensis_518007549	Coniophora_puteana_RWD64598_SS2_628829117	32.09	134	75	7	11	140	17	138	7e-08	58.2
Methanomassiliicoccus_luminyensis_518007549	Trypanosoma_cruzi_strain_CL_Brener_71650617	33.71	89	53	3	64	149	58	143	9e-08	57.4
Methanomassiliicoccus_luminyensis_518007549	Tcru_XP_814003	33.71	89	53	3	64	149	58	143	9e-08	57.4
Methanomassiliicoccus_luminyensis_518007549	Dictyostelium_discoideum_AX4_66803006	31.87	91	54	2	63	148	58	145	1e-07	59.3
Methanomassiliicoccus_luminyensis_518007549	Ddis_XP_635346	31.87	91	54	2	63	148	58	145	1e-07	59.3
Methanomassiliicoccus_luminyensis_518007549	Diaphorina_citri_662211904	38.67	75	42	2	66	139	78	149	1e-07	57.4
Methanomassiliicoccus_luminyensis_518007549	Emul_000169200	35.42	96	51	4	45	137	4	91	1e-07	56.6
Methanomassiliicoccus_luminyensis_518007549	Trypanosoma_rangeli_SC58_554946298	36.49	74	43	2	64	136	58	128	1e-07	57.0
Methanomassiliicoccus_luminyensis_518007549	Poecilia_reticulata_658921922	35.79	95	50	4	55	145	69	156	1e-07	57.0
Methanomassiliicoccus_luminyensis_518007549	Poecilia_reticulata_658921924	35.79	95	50	4	55	145	69	156	2e-07	57.0
Methanomassiliicoccus_luminyensis_518007549	Wickerhamomyces_ciferrii_406602757	29.84	124	72	6	24	141	16	130	2e-07	56.6
Methanomassiliicoccus_luminyensis_518007549	Zootermopsis_nevadensis_646719716	38.67	75	42	2	66	139	77	148	2e-07	57.0
Methanomassiliicoccus_luminyensis_518007549	Trypanosoma_congolense_IL3000_342182883	34.18	79	48	2	64	141	58	133	2e-07	56.6
Methanomassiliicoccus_luminyensis_518007549	Ceriporiopsis_subvermispora_B_449547701	31.03	116	71	5	30	141	45	155	2e-07	57.0
Methanomassiliicoccus_luminyensis_518007549	Paramecium_tetraurelia_strain_d42_145493451	35.90	78	47	2	65	141	52	127	2e-07	56.6
Methanomassiliicoccus_luminyensis_518007549	Ptet_A0C3F7_A0C3F7	35.90	78	47	2	65	141	52	127	2e-07	56.6
Methanomassiliicoccus_luminyensis_518007549	Poecilia_formosa_617512345	35.79	95	50	4	55	145	69	156	2e-07	56.6
Methanomassiliicoccus_luminyensis_518007549	Pbla_Phybl2_171709	36.78	87	48	3	66	151	58	138	2e-07	56.6
Methanomassiliicoccus_luminyensis_518007549	marine_metagenome_140161980	34.12	85	49	3	55	135	29	110	2e-07	55.8
Methanomassiliicoccus_luminyensis_518007549	Rhizophagus_irregularis_DAOM_197198w_595492215	30.30	99	60	3	63	159	12	103	2e-07	55.8
Methanomassiliicoccus_luminyensis_518007549	Cfra_0410T1	34.17	120	71	5	24	140	33	147	2e-07	56.6
Myxococcus_stipitatus_DSM_14675_441489995	Myxococcus_stipitatus_505163844	100.00	169	0	0	1	169	1	169	8e-121	350
Myxococcus_stipitatus_DSM_14675_441489995	Solirubrobacter_sp_URHD0082_654594005	40.00	160	95	1	1	160	1	159	4e-34	129
Myxococcus_stipitatus_DSM_14675_441489995	Ruminococcus_sp_CAG488_547460896	40.40	151	89	1	1	150	1	151	6e-31	127
Myxococcus_stipitatus_DSM_14675_441489995	Microcystis_aeruginosa_490260918	33.77	154	97	4	1	149	1	154	6e-28	112
Myxococcus_stipitatus_DSM_14675_441489995	Microcystis_aeruginosa_488880000	35.57	149	91	4	1	144	1	149	2e-27	111
Myxococcus_stipitatus_DSM_14675_441489995	Microcystis_aeruginosa_640538741	35.57	149	91	4	1	144	1	149	3e-27	111
Myxococcus_stipitatus_DSM_14675_441489995	Clostridium_saccharoperbutylacetonicum_505205802	36.00	150	95	1	1	149	1	150	5e-27	115
Myxococcus_stipitatus_DSM_14675_441489995	Clostridium_sp_Maddingley_MBC3426_495694152	41.33	150	87	1	1	149	1	150	2e-25	111
Myxococcus_stipitatus_DSM_14675_441489995	Planktothrix_agardhii_652996299	30.38	158	105	4	1	153	1	158	4e-25	105
Myxococcus_stipitatus_DSM_14675_441489995	Desulfobulbus_elongatus_654865390	33.74	163	103	2	1	162	1	159	4e-24	108
Myxococcus_stipitatus_DSM_14675_441489995	Desulfobulbus_japonicus_655132631	35.29	153	98	1	6	157	6	158	4e-24	108
Myxococcus_stipitatus_DSM_14675_441489995	Oscillatoria_sp_PCC_10802_516327471	33.33	165	105	4	1	160	1	165	8e-24	102
Myxococcus_stipitatus_DSM_14675_441489995	Desulfobulbus_propionicus_505941305	34.25	146	93	2	1	144	1	145	2e-22	104
Myxococcus_stipitatus_DSM_14675_441489995	Desulfocapsa_sulfexigens_505216789	34.38	160	100	2	1	155	1	160	2e-22	103
Myxococcus_stipitatus_DSM_14675_441489995	Planktothrix_agardhii_NIVACYA_1268_658299224	30.13	156	104	4	1	151	1	156	2e-21	95.9
Myxococcus_stipitatus_DSM_14675_441489995	Desulfobulbus_mediterraneus_655136610	35.10	151	93	3	11	160	11	157	5e-21	99.8
Myxococcus_stipitatus_DSM_14675_441489995	uncultured_Desulfofustis_sp_PBSRB1_557393982	34.88	129	83	1	19	146	19	147	8e-19	93.6
Myxococcus_stipitatus_DSM_14675_441489995	uncultured_bacterium_406894705	28.75	160	113	1	1	159	1	160	3e-18	92.0
Myxococcus_stipitatus_DSM_14675_441489995	Patulibacter_medicamentivorans_494847365	36.43	140	82	4	1	135	1	138	5e-18	86.7
Myxococcus_stipitatus_DSM_14675_441489995	Patulibacter_minatonensis_652515887	38.03	142	81	4	1	137	1	140	6e-18	86.7
Myxococcus_stipitatus_DSM_14675_441489995	marine_metagenome_135124975	33.61	122	81	0	7	128	179	300	1e-17	87.4
Myxococcus_stipitatus_DSM_14675_441489995	Isosphaera_pallida_503329553	31.18	170	107	5	4	168	12	176	3e-16	82.8
Myxococcus_stipitatus_DSM_14675_441489995	Pirellula_staleyi_502677340	33.72	172	99	6	4	163	6	174	3e-16	83.2
Myxococcus_stipitatus_DSM_14675_441489995	Frankia_alni_499921354	34.01	147	84	6	1	135	9	154	3e-16	82.4
Myxococcus_stipitatus_DSM_14675_441489995	Singulisphaera_acidiphila_505058170	33.33	135	85	3	4	134	6	139	1e-15	81.6
Myxococcus_stipitatus_DSM_14675_441489995	Desulfotalea_psychrophila_499501408	30.16	126	88	0	19	144	19	144	2e-15	83.6
Myxococcus_stipitatus_DSM_14675_441489995	marine_sediment_metagenome_604265461	32.35	136	78	5	31	152	18	153	2e-13	73.9
Myxococcus_stipitatus_DSM_14675_441489995	Solirubrobacter_sp_URHD0082_654594007	38.46	143	80	4	1	138	1	140	2e-13	73.6
Myxococcus_stipitatus_DSM_14675_441489995	Pirellula_staleyi_502677336	28.17	142	94	3	4	138	5	145	1e-09	63.5
Myxococcus_stipitatus_DSM_14675_441489995	Flexibacter_roseolus_652632956	32.14	140	83	7	2	134	7	141	4e-09	61.6
Myxococcus_stipitatus_DSM_14675_441489995	Crinalium_epipsammum_505018510	26.62	154	103	8	1	144	1	154	6e-09	61.2
Myxococcus_stipitatus_DSM_14675_441489995	Candidatus_Chloracidobacterium_thermophilum_503865016	27.22	158	103	6	2	154	10	160	1e-08	60.5
Myxococcus_stipitatus_DSM_14675_441489995	Candidatus_Magnetoglobus_multicellularis_str_Araruama_571789906	26.06	142	97	4	4	137	104	245	2e-08	61.2
Myxococcus_stipitatus_DSM_14675_441489995	Calothrix_parietina_505010856	31.25	96	61	2	56	146	362	457	6e-07	57.8
Myxococcus_stipitatus_DSM_14675_441489995	Candidatus_Magnetoglobus_multicellularis_str_Araruama_571784527	27.94	136	89	4	19	145	57	192	1e-05	52.8
Myxococcus_stipitatus_DSM_14675_441489995	Burkholderia_sp_JGI_0001009G23_658449723	38.46	65	37	2	70	131	15	79	3e-05	48.9
Myxococcus_stipitatus_DSM_14675_441489995	Maylandia_zebra_499016394	41.18	68	34	3	69	132	90	155	4e-05	50.4
Myxococcus_stipitatus_DSM_14675_441489995	Trypanosoma_brucei_brucei_strain_9274_GUTat101_72393277	28.95	152	73	8	2	138	6	137	4e-05	50.1
Myxococcus_stipitatus_DSM_14675_441489995	Babesia_bigemina_656184724	27.87	122	75	4	27	137	13	132	7e-05	49.7
Myxococcus_stipitatus_DSM_14675_441489995	Maylandia_zebra_499016392	41.18	68	34	3	69	132	115	180	8e-05	50.1
Myxococcus_stipitatus_DSM_14675_441489995	Poecilia_formosa_617512342	36.78	87	49	3	69	151	90	174	8e-05	49.7
Myxococcus_stipitatus_DSM_14675_441489995	Trypanosoma_rangeli_SC58_554946298	33.65	104	60	5	52	148	50	151	0.0001	48.5
Myxococcus_stipitatus_DSM_14675_441489995	Rhizoctonia_solani_AG1_IA_443923644	32.99	97	60	3	48	141	39	133	0.0001	48.9
Myxococcus_stipitatus_DSM_14675_441489995	Strigomonas_culicis_528257070	37.18	78	43	3	59	132	39	114	0.0001	48.1
Myxococcus_stipitatus_DSM_14675_441489995	Poecilia_reticulata_658921924	39.19	74	39	3	69	138	90	161	0.0002	48.5
Myxococcus_stipitatus_DSM_14675_441489995	Poecilia_reticulata_658921922	39.19	74	39	3	69	138	90	161	0.0002	48.5
Myxococcus_stipitatus_DSM_14675_441489995	Strigomonas_culicis_528236413	37.18	78	43	3	59	132	56	131	0.0002	48.5
Myxococcus_stipitatus_DSM_14675_441489995	Xiphophorus_maculatus_551523020	39.19	74	39	3	69	138	90	161	0.0002	48.5
Myxococcus_stipitatus_DSM_14675_441489995	Hydra_vulgaris_449665856	39.71	68	35	3	69	132	8	73	0.0002	47.4
Myxococcus_stipitatus_DSM_14675_441489995	Dictyostelium_fasciculatum_470243206	32.97	91	54	4	62	147	53	141	0.0002	48.1
Pirellula_staleyi_DSM_6068_283440352	Pirellula_staleyi_502677336	100.00	227	0	0	1	227	1	227	5e-163	461
Pirellula_staleyi_DSM_6068_283440352	Isosphaera_pallida_503329553	37.68	207	106	6	5	193	12	213	2e-32	127
Pirellula_staleyi_DSM_6068_283440352	Pirellula_staleyi_502677340	40.52	153	90	1	5	157	6	157	1e-29	121
Pirellula_staleyi_DSM_6068_283440352	Singulisphaera_acidiphila_505058170	39.22	153	90	1	5	157	6	155	2e-29	121
Pirellula_staleyi_DSM_6068_283440352	Patulibacter_medicamentivorans_494847365	35.66	143	77	5	5	141	4	137	3e-11	68.9
Pirellula_staleyi_DSM_6068_283440352	Frankia_alni_499921354	28.11	185	111	6	5	170	12	193	2e-10	66.6
Pirellula_staleyi_DSM_6068_283440352	Patulibacter_minatonensis_652515887	36.36	143	76	5	5	141	4	137	4e-10	65.5
Pirellula_staleyi_DSM_6068_283440352	Microcystis_aeruginosa_488880000	27.49	171	111	6	5	168	4	168	5e-10	65.1
Pirellula_staleyi_DSM_6068_283440352	Microcystis_aeruginosa_640538741	26.90	171	112	6	5	168	4	168	1e-09	64.3
Pirellula_staleyi_DSM_6068_283440352	Microcystis_aeruginosa_490260918	27.39	157	104	5	5	157	4	154	1e-09	64.3
Pirellula_staleyi_DSM_6068_283440352	Myxococcus_stipitatus_505163844	28.17	142	94	3	5	145	4	138	2e-09	63.5
Pirellula_staleyi_DSM_6068_283440352	Candidatus_Magnetoglobus_multicellularis_str_Araruama_571784527	30.50	141	94	3	4	141	42	181	3e-09	63.9
Pirellula_staleyi_DSM_6068_283440352	Solirubrobacter_sp_URHD0082_654594007	38.98	118	62	5	5	119	4	114	6e-09	62.0
Pirellula_staleyi_DSM_6068_283440352	Candidatus_Magnetoglobus_multicellularis_str_Araruama_571789906	30.50	141	94	3	5	142	104	243	6e-09	63.9
Pirellula_staleyi_DSM_6068_283440352	marine_metagenome_138968111	36.84	95	47	2	62	143	51	145	1e-08	60.8
Pirellula_staleyi_DSM_6068_283440352	Tremella_mesenterica_DSM_1558_589269398	34.45	119	62	2	62	167	41	156	3e-08	60.8
Pirellula_staleyi_DSM_6068_283440352	marine_metagenome_135124975	33.33	126	71	5	16	138	188	303	5e-08	61.2
Pirellula_staleyi_DSM_6068_283440352	Ixodes_scapularis_241738308	35.29	102	61	1	14	115	37	133	6e-08	59.3
Pirellula_staleyi_DSM_6068_283440352	marine_metagenome_143919264	34.55	110	57	3	49	143	35	144	8e-08	58.5
Pirellula_staleyi_DSM_6068_283440352	Cryptococcus_neoformans_var_grubii_H99_405120291	36.11	108	53	2	64	158	61	165	8e-08	60.5
Pirellula_staleyi_DSM_6068_283440352	Cryptococcus_neoformans_var_neoformans_JEC21_58266590	36.79	106	51	2	64	156	61	163	9e-08	60.5
Pirellula_staleyi_DSM_6068_283440352	Cneo_XP_570451	36.79	106	51	2	64	156	61	163	9e-08	60.5
Pirellula_staleyi_DSM_6068_283440352	Calothrix_parietina_505010856	33.33	111	70	3	14	121	316	425	1e-07	60.8
Pirellula_staleyi_DSM_6068_283440352	Cryptococcus_gattii_WM276_321257447	35.85	106	52	2	64	156	61	163	3e-07	58.9
Pirellula_staleyi_DSM_6068_283440352	Planktothrix_agardhii_NIVACYA_1268_658299224	25.60	168	111	6	5	164	4	165	6e-07	56.6
Pirellula_staleyi_DSM_6068_283440352	Talaromyces_marneffei_ATCC_18224_212526586	35.16	91	58	1	55	145	6	95	8e-07	55.1
Pirellula_staleyi_DSM_6068_283440352	Ictidomys_tridecemlineatus_532086347	31.21	141	80	4	17	144	8	144	1e-06	55.5
Pirellula_staleyi_DSM_6068_283440352	Lcom_131872	29.79	141	82	3	17	144	8	144	1e-06	55.5
Pirellula_staleyi_DSM_6068_283440352	Frankia_sp_QA3_497423684	34.02	97	51	1	38	121	41	137	1e-06	56.6
Pirellula_staleyi_DSM_6068_283440352	Bigelowiella_natans_47028303	35.11	94	48	1	64	144	52	145	1e-06	55.5
Pirellula_staleyi_DSM_6068_283440352	Bnat_47609	35.11	94	48	1	64	144	52	145	1e-06	55.5
Pirellula_staleyi_DSM_6068_283440352	Plantago_major_52851174	28.87	142	84	3	16	144	7	144	1e-06	55.1
Pirellula_staleyi_DSM_6068_283440352	Cryptococcus_gattii_WM276_321259467	38.10	84	51	1	64	147	38	120	2e-06	54.7
Pirellula_staleyi_DSM_6068_283440352	marine_metagenome_142616537	34.69	98	50	3	64	147	8	105	2e-06	55.1
Pirellula_staleyi_DSM_6068_283440352	marine_metagenome_136457503	32.00	100	59	3	14	112	10	101	2e-06	54.7
Pirellula_staleyi_DSM_6068_283440352	Cryptococcus_neoformans_var_grubii_H99_540384063	37.21	86	53	1	62	147	50	134	2e-06	54.7
Pirellula_staleyi_DSM_6068_283440352	Picea_sitchensis_116779337	28.87	142	84	3	16	144	7	144	2e-06	54.7
Pirellula_staleyi_DSM_6068_283440352	Volvox_carteri_f_nagariensis_302854550	37.80	82	50	1	64	145	61	141	3e-06	54.7
Pirellula_staleyi_DSM_6068_283440352	Vcar_XP_002958782	37.80	82	50	1	64	145	61	141	3e-06	54.7
Pirellula_staleyi_DSM_6068_283440352	Setaria_italica_514728848	37.35	83	51	1	64	146	55	136	3e-06	54.7
Pirellula_staleyi_DSM_6068_283440352	Setaria_italica_514728852	37.35	83	51	1	64	146	56	137	3e-06	54.7
Pirellula_staleyi_DSM_6068_283440352	Kwoniella_heveanensis_269856960	34.65	101	50	2	64	151	62	159	3e-06	56.6
Pirellula_staleyi_DSM_6068_283440352	Capronia_epimyces_CBS_60696_628319323	35.71	84	53	1	62	145	50	132	3e-06	54.3
Pirellula_staleyi_DSM_6068_283440352	Chlamydomonas_reinhardtii_159463560	36.59	82	51	1	64	145	61	141	3e-06	54.3
Pirellula_staleyi_DSM_6068_283440352	Crei_XP_001690010	36.59	82	51	1	64	145	61	141	3e-06	54.3
Pirellula_staleyi_DSM_6068_283440352	Cladophialophora_yegresii_CBS_114405_628285994	35.71	84	53	1	62	145	50	132	3e-06	54.3
Pirellula_staleyi_DSM_6068_283440352	Exophiala_aquamarina_CBS_119918_656915625	35.71	84	53	1	62	145	50	132	3e-06	54.3
Pirellula_staleyi_DSM_6068_283440352	Capronia_coronata_CBS_61796_628260634	35.71	84	53	1	62	145	50	132	3e-06	54.3
Pirellula_staleyi_DSM_6068_283440352	Exophiala_dermatitidis_NIHUT8656_378730385	35.71	84	53	1	62	145	50	132	3e-06	54.3
Pirellula_staleyi_DSM_6068_283440352	Neofusicoccum_parvum_UCRNP2_615423655	37.35	83	51	1	64	146	52	133	3e-06	54.3
Pirellula_staleyi_DSM_6068_283440356	Pirellula_staleyi_502677340	100.00	255	0	0	1	255	1	255	1e-180	509
Pirellula_staleyi_DSM_6068_283440356	Singulisphaera_acidiphila_505058170	56.88	160	67	1	1	160	1	158	9e-57	193
Pirellula_staleyi_DSM_6068_283440356	Isosphaera_pallida_503329553	46.45	211	100	5	3	206	9	213	5e-51	177
Pirellula_staleyi_DSM_6068_283440356	Pirellula_staleyi_502677336	40.52	153	90	1	6	157	5	157	1e-29	121
Pirellula_staleyi_DSM_6068_283440356	Frankia_alni_499921354	33.16	196	101	7	4	184	10	190	2e-18	90.5
Pirellula_staleyi_DSM_6068_283440356	Microcystis_aeruginosa_490260918	32.48	157	97	5	6	158	4	155	6e-18	88.2
Pirellula_staleyi_DSM_6068_283440356	Candidatus_Magnetoglobus_multicellularis_str_Araruama_571789906	34.97	143	88	4	3	141	101	242	3e-17	88.2
Pirellula_staleyi_DSM_6068_283440356	Microcystis_aeruginosa_640538741	31.85	157	98	5	6	158	4	155	7e-17	85.5
Pirellula_staleyi_DSM_6068_283440356	Oscillatoria_sp_PCC_10802_516327471	30.86	162	103	5	4	161	2	158	1e-16	84.7
Pirellula_staleyi_DSM_6068_283440356	Microcystis_aeruginosa_488880000	31.85	157	98	5	6	158	4	155	1e-16	84.3
Pirellula_staleyi_DSM_6068_283440356	Myxococcus_stipitatus_505163844	33.72	172	99	6	6	174	4	163	6e-16	82.8
Pirellula_staleyi_DSM_6068_283440356	marine_sediment_metagenome_604265461	32.89	152	87	6	19	157	1	150	1e-14	79.3
Pirellula_staleyi_DSM_6068_283440356	Calothrix_parietina_505010856	31.25	176	117	4	6	178	307	481	1e-14	82.4
Pirellula_staleyi_DSM_6068_283440356	Planktothrix_agardhii_NIVACYA_1268_658299224	30.57	157	100	5	6	158	4	155	3e-14	77.8
Pirellula_staleyi_DSM_6068_283440356	marine_metagenome_135124975	35.25	139	78	6	4	138	173	303	3e-14	79.3
Pirellula_staleyi_DSM_6068_283440356	Patulibacter_medicamentivorans_494847365	31.51	146	92	3	4	146	2	142	4e-13	74.7
Pirellula_staleyi_DSM_6068_283440356	Candidatus_Magnetoglobus_multicellularis_str_Araruama_571784527	34.82	112	69	3	36	144	74	184	1e-11	71.2
Pirellula_staleyi_DSM_6068_283440356	Planktothrix_agardhii_652996299	26.71	161	109	5	6	162	4	159	1e-11	70.5
Pirellula_staleyi_DSM_6068_283440356	Solirubrobacter_sp_URHD0082_654594007	36.72	128	72	4	4	128	2	123	5e-11	68.2
Pirellula_staleyi_DSM_6068_283440356	Patulibacter_minatonensis_652515887	30.82	146	93	3	4	146	2	142	9e-11	67.8
Pirellula_staleyi_DSM_6068_283440356	Ruminococcus_sp_CAG488_547460896	27.73	220	146	7	4	216	2	215	9e-10	67.8
Pirellula_staleyi_DSM_6068_283440356	Fomitiporia_mediterranea_MF322_595779792	33.33	138	76	7	4	139	3	126	1e-09	65.1
Pirellula_staleyi_DSM_6068_283440356	Pleurotus_ostreatus_PC15_646307812	33.33	138	76	7	4	139	3	126	1e-09	64.7
Pirellula_staleyi_DSM_6068_283440356	Punctularia_strigosozonata_HHB11173_SS5_599104155	34.06	138	75	7	4	139	3	126	2e-09	63.9
Pirellula_staleyi_DSM_6068_283440356	Metarhizium_acridum_CQMa_102_629687571	35.71	140	75	7	4	139	3	131	3e-09	63.9
Pirellula_staleyi_DSM_6068_283440356	Galerina_marginata_CBS_33988_648170096	33.33	138	76	7	4	139	3	126	3e-09	63.9
Pirellula_staleyi_DSM_6068_283440356	Frankia_sp_QA3_497423684	33.85	130	62	4	36	141	38	167	3e-09	64.3
Pirellula_staleyi_DSM_6068_283440356	Phanerochaete_carnosa_HHB10118sp_599352258	34.06	138	75	7	4	139	3	126	8e-09	62.8
Pirellula_staleyi_DSM_6068_283440356	Mver_02149	33.14	169	89	10	4	167	3	152	1e-08	62.4
Pirellula_staleyi_DSM_6068_283440356	Dichomitus_squalens_LYAD421_SS1_597991467	31.16	138	79	6	4	139	3	126	1e-08	62.0
Pirellula_staleyi_DSM_6068_283440356	Coniophora_puteana_RWD64598_SS2_628850995	32.61	138	77	7	4	139	2	125	1e-08	62.0
Pirellula_staleyi_DSM_6068_283440356	Tilletiaria_anomala_UBC_951_639563322	34.81	135	72	7	7	139	5	125	2e-08	61.6
Pirellula_staleyi_DSM_6068_283440356	Laccaria_bicolor_S238NH82_170090924	30.43	138	80	6	4	139	3	126	3e-08	61.2
Pirellula_staleyi_DSM_6068_283440356	Crinalium_epipsammum_505018510	29.17	144	95	4	6	143	4	146	3e-08	60.5
Pirellula_staleyi_DSM_6068_283440356	Stereum_hirsutum_FP91666_SS1_597911481	32.59	135	75	7	7	139	6	126	4e-08	60.8
Pirellula_staleyi_DSM_6068_283440356	Trametes_versicolor_FP101664_SS1_636607423	30.43	138	80	6	4	139	3	126	4e-08	60.5
Pirellula_staleyi_DSM_6068_283440356	Pbla_Phybl2_177587	31.93	166	95	9	4	167	3	152	5e-08	60.5
Pirellula_staleyi_DSM_6068_283440356	Batrachochytrium_dendrobatidis_JAM81_575481376	34.78	138	73	8	4	139	3	125	5e-08	60.5
Pirellula_staleyi_DSM_6068_283440356	Bden_Batde5_35380	34.78	138	73	8	4	139	3	125	5e-08	60.5
Pirellula_staleyi_DSM_6068_283440356	Rhizophagus_irregularis_DAOM_181602_552923436	34.78	138	73	8	4	139	3	125	6e-08	60.1
Pirellula_staleyi_DSM_6068_283440356	Rirr_349458	34.78	138	73	8	4	139	3	125	6e-08	60.1
Pirellula_staleyi_DSM_6068_283440356	Gpro_54088	34.06	138	74	8	4	139	3	125	6e-08	60.1
Pirellula_staleyi_DSM_6068_283440356	Jaapia_argillacea_MUCL_33604_646400433	33.33	135	74	7	7	139	15	135	6e-08	60.1
Pirellula_staleyi_DSM_6068_283440356	Lichtheimia_corymbifera_JMRCFSU9682_661181542	34.06	138	74	8	4	139	3	125	6e-08	60.1
Pirellula_staleyi_DSM_6068_283440356	Rhizophagus_irregularis_DAOM_197198w_595502622	34.78	138	73	8	4	139	3	125	7e-08	59.7
Pirellula_staleyi_DSM_6068_283440356	Auricularia_delicata_TFB10046_SS5_598014821	33.33	138	76	6	4	139	3	126	7e-08	60.1
Pirellula_staleyi_DSM_6068_283440356	Ccor_78982	33.33	138	75	7	4	139	3	125	8e-08	59.7
Pirellula_staleyi_DSM_6068_283440356	Taphrina_deformans_PYCC_5710_501753423	32.59	135	75	7	7	139	5	125	9e-08	59.7
Pirellula_staleyi_DSM_6068_283440356	Pseudozyma_flocculosa_PF1_630968600	33.81	139	68	9	7	139	5	125	1e-07	59.3
Pirellula_staleyi_DSM_6068_283440356	Coprinopsis_cinerea_okayama7#130_299747669	30.66	137	79	6	5	139	13	135	2e-07	58.9
Singulisphaera_acidiphila_DSM_18658_430014389	Singulisphaera_acidiphila_505058170	100.00	240	0	0	1	240	1	240	3e-172	487
Singulisphaera_acidiphila_DSM_18658_430014389	Isosphaera_pallida_503329553	58.97	156	63	1	3	157	9	164	6e-59	197
Singulisphaera_acidiphila_DSM_18658_430014389	Pirellula_staleyi_502677340	56.88	160	67	1	1	158	1	160	5e-56	191
Singulisphaera_acidiphila_DSM_18658_430014389	Pirellula_staleyi_502677336	39.22	153	90	1	6	155	5	157	8e-30	121
Singulisphaera_acidiphila_DSM_18658_430014389	Planktothrix_agardhii_NIVACYA_1268_658299224	35.26	156	92	5	6	156	4	155	3e-20	94.4
Singulisphaera_acidiphila_DSM_18658_430014389	Oscillatoria_sp_PCC_10802_516327471	35.44	158	93	5	4	156	2	155	5e-20	94.0
Singulisphaera_acidiphila_DSM_18658_430014389	Microcystis_aeruginosa_490260918	33.97	156	94	5	6	156	4	155	9e-19	90.1
Singulisphaera_acidiphila_DSM_18658_430014389	Microcystis_aeruginosa_488880000	34.62	156	93	5	6	156	4	155	3e-18	89.0
Singulisphaera_acidiphila_DSM_18658_430014389	Microcystis_aeruginosa_640538741	33.97	156	94	5	6	156	4	155	1e-17	87.0
Singulisphaera_acidiphila_DSM_18658_430014389	Myxococcus_stipitatus_505163844	31.55	168	106	5	6	172	4	163	1e-16	84.3
Singulisphaera_acidiphila_DSM_18658_430014389	Planktothrix_agardhii_652996299	31.41	156	98	5	6	156	4	155	2e-16	84.0
Singulisphaera_acidiphila_DSM_18658_430014389	Candidatus_Magnetoglobus_multicellularis_str_Araruama_571789906	35.00	140	86	3	6	140	104	243	3e-16	84.7
Singulisphaera_acidiphila_DSM_18658_430014389	Patulibacter_medicamentivorans_494847365	35.00	160	92	4	4	155	2	157	1e-15	81.6
Singulisphaera_acidiphila_DSM_18658_430014389	marine_metagenome_135124975	34.11	129	80	3	9	136	179	303	1e-15	83.2
Singulisphaera_acidiphila_DSM_18658_430014389	Calothrix_parietina_505010856	36.94	111	69	1	59	168	364	474	2e-15	84.3
Singulisphaera_acidiphila_DSM_18658_430014389	marine_sediment_metagenome_604265461	31.13	151	87	6	20	155	2	150	5e-14	77.0
Singulisphaera_acidiphila_DSM_18658_430014389	Frankia_alni_499921354	33.86	189	102	8	4	175	10	192	5e-14	77.4
Singulisphaera_acidiphila_DSM_18658_430014389	Patulibacter_minatonensis_652515887	32.14	168	105	4	4	167	2	164	7e-13	73.6
Singulisphaera_acidiphila_DSM_18658_430014389	Frankia_sp_QA3_497426566	32.45	151	70	3	39	157	394	544	8e-12	73.9
Singulisphaera_acidiphila_DSM_18658_430014389	Ruminococcus_sp_CAG488_547460896	28.86	201	126	6	4	200	2	189	2e-11	72.8
Singulisphaera_acidiphila_DSM_18658_430014389	Candidatus_Magnetoglobus_multicellularis_str_Araruama_571784527	34.62	104	60	3	57	159	99	195	3e-11	69.7
Singulisphaera_acidiphila_DSM_18658_430014389	Solirubrobacter_sp_URHD0082_654594005	30.41	148	96	4	4	150	2	143	1e-10	67.4
Singulisphaera_acidiphila_DSM_18658_430014389	Solirubrobacter_sp_URHD0082_654594007	35.66	129	74	4	4	128	2	125	2e-10	66.6
Singulisphaera_acidiphila_DSM_18658_430014389	Frankia_sp_QA3_497423684	31.25	128	65	2	61	165	66	193	8e-09	62.8
Singulisphaera_acidiphila_DSM_18658_430014389	Desulfobulbus_mediterraneus_655136610	30.47	128	83	3	32	158	31	153	2e-08	63.9
Singulisphaera_acidiphila_DSM_18658_430014389	Flexibacter_roseolus_652632956	29.63	189	104	7	6	174	9	188	3e-08	61.2
Singulisphaera_acidiphila_DSM_18658_430014389	Actinoplanes_globisporus_521998957	29.60	125	59	2	61	156	388	512	7e-08	62.0
Singulisphaera_acidiphila_DSM_18658_430014389	Amycolatopsis_balhimycina_522134751	35.37	82	46	1	56	130	337	418	1e-07	60.8
Singulisphaera_acidiphila_DSM_18658_430014389	Desulfobulbus_elongatus_654865390	27.97	143	90	4	30	171	29	159	1e-07	61.2
Singulisphaera_acidiphila_DSM_18658_430014389	Desulfobulbus_japonicus_655132631	27.14	140	94	4	30	167	29	162	2e-07	60.5
Singulisphaera_acidiphila_DSM_18658_430014389	Clostridium_saccharoperbutylacetonicum_505205802	28.00	150	99	6	4	150	2	145	3e-07	59.7
Singulisphaera_acidiphila_DSM_18658_430014389	Desulfobulbus_propionicus_505941305	27.27	132	90	3	29	159	28	154	6e-07	59.3
Singulisphaera_acidiphila_DSM_18658_430014389	marine_metagenome_136760578	26.92	156	103	5	1	151	1	150	7e-07	57.4
Singulisphaera_acidiphila_DSM_18658_430014389	Bigelowiella_natans_47028303	38.18	55	34	0	60	114	50	104	1e-06	55.8
Singulisphaera_acidiphila_DSM_18658_430014389	Bnat_47609	38.18	55	34	0	60	114	50	104	1e-06	55.8
Singulisphaera_acidiphila_DSM_18658_430014389	Schistosoma_japonicum_29841409	26.62	139	93	3	8	146	7	136	1e-06	55.5
Singulisphaera_acidiphila_DSM_18658_430014389	Saccharomyces_cerevisiae_JAY291_256269836	44.90	49	27	0	62	110	54	102	1e-06	55.5
Singulisphaera_acidiphila_DSM_18658_430014389	Chondrus_crispus_546318445	34.88	86	53	2	60	144	51	134	1e-06	55.5
Singulisphaera_acidiphila_DSM_18658_430014389	Ccri_T00008443001	34.88	86	53	2	60	144	51	134	1e-06	55.5
Singulisphaera_acidiphila_DSM_18658_430014389	Babesia_bigemina_656186228	26.67	120	83	3	50	167	49	165	1e-06	55.8
Singulisphaera_acidiphila_DSM_18658_430014389	Schistosoma_japonicum_226478570	26.62	139	93	3	8	146	8	137	1e-06	55.5
Singulisphaera_acidiphila_DSM_18658_430014389	Saccharomyces_cerevisiae_S288c_398365541	44.90	49	27	0	62	110	53	101	2e-06	55.5
Singulisphaera_acidiphila_DSM_18658_430014389	Scer_SCRT_00422	44.90	49	27	0	62	110	53	101	2e-06	55.5
Singulisphaera_acidiphila_DSM_18658_430014389	Saccharomyces_cerevisiae_Kyokai_no_7_349577160	44.90	49	27	0	62	110	53	101	2e-06	55.5
Singulisphaera_acidiphila_DSM_18658_430014389	14719686	44.90	49	27	0	62	110	55	103	2e-06	55.5
Singulisphaera_acidiphila_DSM_18658_430014389	Cint_ENSCINP00000006560	33.33	84	53	2	62	144	55	136	2e-06	55.1
Singulisphaera_acidiphila_DSM_18658_430014389	Gpro_131207	36.92	65	41	0	63	127	58	122	2e-06	57.0
Singulisphaera_acidiphila_DSM_18658_430014389	Ciona_intestinalis_198432006	33.33	84	53	2	62	144	60	141	3e-06	55.1
Singulisphaera_acidiphila_DSM_18658_430014389	Crinalium_epipsammum_505018510	29.68	155	95	7	6	150	4	154	3e-06	55.1
Singulisphaera_acidiphila_DSM_18658_430014389	Cafeteria_roenbergensis_virus_BVPW1_310831091	41.94	62	32	1	62	119	54	115	3e-06	54.7

## Sheet: zf-RING_2_50hits
2265087851_candidate_division_pSL4_archaeon_SCGC_AAA471_E14_GBS_N_001_10	2527530169_candidate_division_pSL4_archaeon_SCGC_AAA471E14_Combined_Assembly_pSL4_3__pSL4	100.00	66	0	0	1	66	1	66	3e-40	137
2265087851_candidate_division_pSL4_archaeon_SCGC_AAA471_E14_GBS_N_001_10	2265088700_candidate_division_pSL4_archaeon_JGI_0000001A7_GBSA_001_112	100.00	66	0	0	1	66	1	66	3e-40	137
2265087851_candidate_division_pSL4_archaeon_SCGC_AAA471_E14_GBS_N_001_10	2265087851_candidate_division_pSL4_archaeon_SCGC_AAA471E14_GBSN_001_10	100.00	66	0	0	1	66	1	66	3e-40	137
2265087851_candidate_division_pSL4_archaeon_SCGC_AAA471_E14_GBS_N_001_10	2527525717_candidate_division_pSL4_archaeon_SCGC_AAA471B22_Combined_Assembly_pSL4_1__pSL4	50.00	62	30	1	4	65	12	72	8e-12	64.7
2265087851_candidate_division_pSL4_archaeon_SCGC_AAA471_E14_GBS_N_001_10	2265090576_candidate_division_pSL4_archaeon_SCGC_AAA471F17_GBSN_001_13	50.00	62	30	1	4	65	12	72	8e-12	64.7
2265087851_candidate_division_pSL4_archaeon_SCGC_AAA471_E14_GBS_N_001_10	2527529566_candidate_division_pSL4_archaeon_SCGC_AAA471D15_Combined_Assembly_pSL4_2__pSL4	50.00	62	30	1	4	65	9	69	8e-12	64.3
2265087851_candidate_division_pSL4_archaeon_SCGC_AAA471_E14_GBS_N_001_10	2265089058_candidate_division_pSL4_archaeon_JGI_0000001B8_GBSA_001_113	50.00	62	30	1	4	65	9	69	8e-12	64.3
2265087851_candidate_division_pSL4_archaeon_SCGC_AAA471_E14_GBS_N_001_10	unclassified_Thaumarchaeota_miscellaneous_516974340	48.39	62	31	1	4	65	9	69	4e-11	62.4
2265087851_candidate_division_pSL4_archaeon_SCGC_AAA471_E14_GBS_N_001_10	2527525019_candidate_division_pSL4_archaeon_SCGC_AAA471A16_Combined_Assembly_pSL4_4__pSL4	48.39	62	31	1	4	65	9	69	5e-11	62.4
2265087851_candidate_division_pSL4_archaeon_SCGC_AAA471_E14_GBS_N_001_10	2265089854_candidate_division_pSL4_archaeon_SCGC_AAA471E16_GBSN_001_11	48.39	62	31	1	4	65	9	69	5e-11	62.4
2265087851_candidate_division_pSL4_archaeon_SCGC_AAA471_E14_GBS_N_001_10	Sclerotinia_borealis_F4157_563298945	40.82	49	28	1	15	62	362	410	0.0001	48.5
2265087851_candidate_division_pSL4_archaeon_SCGC_AAA471_E14_GBS_N_001_10	Caenorhabditis_remanei_308503759	45.83	48	25	1	20	66	1435	1482	0.0004	47.0
2265087851_candidate_division_pSL4_archaeon_SCGC_AAA471_E14_GBS_N_001_10	Eimeria_necatrix_557194710	36.54	52	32	1	11	62	694	744	1	45.4
2265087851_candidate_division_pSL4_archaeon_SCGC_AAA471_E14_GBS_N_001_10	Eimeria_tenella_557146882	36.54	52	32	1	11	62	695	745	1	45.4
2265087851_candidate_division_pSL4_archaeon_SCGC_AAA471_E14_GBS_N_001_10	Marssonina_brunnea_f_sp_'multigermtubi'_MB_m1_597589139	40.43	47	27	1	17	62	369	415	2	44.7
2265087851_candidate_division_pSL4_archaeon_SCGC_AAA471_E14_GBS_N_001_10	Sclerotinia_sclerotiorum_1980_156053896	35.48	62	36	2	2	62	349	407	2	44.7
2265087851_candidate_division_pSL4_archaeon_SCGC_AAA471_E14_GBS_N_001_10	Botrytis_cinerea_B0510_154295589	38.78	49	29	1	15	62	123	171	2	43.9
2265087851_candidate_division_pSL4_archaeon_SCGC_AAA471_E14_GBS_N_001_10	Botrytis_cinerea_T4_347827990	38.78	49	29	1	15	62	361	409	2	44.7
2265087851_candidate_division_pSL4_archaeon_SCGC_AAA471_E14_GBS_N_001_10	Botrytis_cinerea_BcDW1_472244773	38.78	49	29	1	15	62	362	410	2	44.7
2265087851_candidate_division_pSL4_archaeon_SCGC_AAA471_E14_GBS_N_001_10	Ectocarpus_siliculosus_299470751	42.00	50	29	0	17	66	193	242	3	44.3
2265087851_candidate_division_pSL4_archaeon_SCGC_AAA471_E14_GBS_N_001_10	Esil_CBN79797	42.00	50	29	0	17	66	193	242	3	44.3
2265087851_candidate_division_pSL4_archaeon_SCGC_AAA471_E14_GBS_N_001_10	Ostreococcus_lucimarinus_CCE9901_145351291	43.48	46	25	1	20	65	621	665	5	43.5
2265087851_candidate_division_pSL4_archaeon_SCGC_AAA471_E14_GBS_N_001_10	Selaginella_moellendorffii_302813314	48.89	45	22	1	20	64	642	685	6	43.5
2265087851_candidate_division_pSL4_archaeon_SCGC_AAA471_E14_GBS_N_001_10	Smoe_XP_002988343	48.89	45	22	1	20	64	642	685	6	43.5
2265087851_candidate_division_pSL4_archaeon_SCGC_AAA471_E14_GBS_N_001_10	Selaginella_moellendorffii_302819554	48.89	45	22	1	20	64	449	492	7	43.1
2265087851_candidate_division_pSL4_archaeon_SCGC_AAA471_E14_GBS_N_001_10	Smoe_XP_002991447	48.89	45	22	1	20	64	449	492	7	43.1
2265087851_candidate_division_pSL4_archaeon_SCGC_AAA471_E14_GBS_N_001_10	Aegilops_tauschii_475594738	32.39	71	38	1	6	66	22	92	8	42.4
2265087851_candidate_division_pSL4_archaeon_SCGC_AAA471_E14_GBS_N_001_10	Ostreococcus_tauri_308808840	41.30	46	26	1	20	65	562	606	11	42.7
2265087851_candidate_division_pSL4_archaeon_SCGC_AAA471_E14_GBS_N_001_10	Otau_XP_003081730	41.30	46	26	1	20	65	562	606	11	42.7
2265087851_candidate_division_pSL4_archaeon_SCGC_AAA471_E14_GBS_N_001_10	Trichoderma_atroviride_IMI_206040_358390869	42.00	50	28	1	17	65	333	382	13	42.4
2265087851_candidate_division_pSL4_archaeon_SCGC_AAA471_E14_GBS_N_001_10	Thielavia_terrestris_NRRL_8126_367052259	38.00	50	30	1	17	65	359	408	15	42.0
2265087851_candidate_division_pSL4_archaeon_SCGC_AAA471_E14_GBS_N_001_10	Aureobasidium_pullulans_EXF150_662522624	35.82	67	36	2	3	62	679	745	16	42.0
2265087851_candidate_division_pSL4_archaeon_SCGC_AAA471_E14_GBS_N_001_10	Aureobasidium_subglaciale_EXF2481_662536842	35.82	67	36	2	3	62	680	746	16	42.0
2265087851_candidate_division_pSL4_archaeon_SCGC_AAA471_E14_GBS_N_001_10	Aureobasidium_pullulans_var_namibiae_CBS_14797_662516901	35.82	67	36	2	3	62	678	744	18	42.0
2265087851_candidate_division_pSL4_archaeon_SCGC_AAA471_E14_GBS_N_001_10	Fusarium_pseudograminearum_CS3096_408387655	36.00	50	31	1	17	65	345	394	21	41.6
2265087851_candidate_division_pSL4_archaeon_SCGC_AAA471_E14_GBS_N_001_10	Caenorhabditis_brenneri_341902934	39.53	43	26	0	20	62	639	681	23	41.6
2265087851_candidate_division_pSL4_archaeon_SCGC_AAA471_E14_GBS_N_001_10	Fusarium_graminearum_596554430	36.00	50	31	1	17	65	345	394	23	41.6
2265087851_candidate_division_pSL4_archaeon_SCGC_AAA471_E14_GBS_N_001_10	Pyrenophora_teres_f_teres_01_330936044	36.73	49	30	1	15	62	354	402	25	41.6
2265087851_candidate_division_pSL4_archaeon_SCGC_AAA471_E14_GBS_N_001_10	Trichoderma_reesei_QM6a_589108937	42.55	47	26	1	17	62	333	379	28	41.2
2265087851_candidate_division_pSL4_archaeon_SCGC_AAA471_E14_GBS_N_001_10	Oryza_sativa_Japonica_Group_50253130	36.96	46	29	0	20	65	71	116	29	39.3
2265087851_candidate_division_pSL4_archaeon_SCGC_AAA471_E14_GBS_N_001_10	Trichoderma_reesei_RUT_C30_572277573	42.55	47	26	1	17	62	368	414	29	41.2
2265087851_candidate_division_pSL4_archaeon_SCGC_AAA471_E14_GBS_N_001_10	Cucumis_sativus_449473601	38.18	55	34	0	11	65	25	79	30	38.9
2265087851_candidate_division_pSL4_archaeon_SCGC_AAA471_E14_GBS_N_001_10	Hordeum_vulgare_subsp_vulgare_326498937	36.17	47	30	0	20	66	110	156	32	40.0
2265087851_candidate_division_pSL4_archaeon_SCGC_AAA471_E14_GBS_N_001_10	Hordeum_vulgare_subsp_vulgare_326488711	36.17	47	30	0	20	66	110	156	32	40.0
2265087851_candidate_division_pSL4_archaeon_SCGC_AAA471_E14_GBS_N_001_10	Pyrenophora_triticirepentis_Pt1CBFP_189197295	36.73	49	30	1	15	62	342	390	33	41.2
2265087851_candidate_division_pSL4_archaeon_SCGC_AAA471_E14_GBS_N_001_10	Aureobasidium_melanogenum_CBS_110374_662502441	36.36	66	35	2	4	62	466	531	37	40.8
2265087851_candidate_division_pSL4_archaeon_SCGC_AAA471_E14_GBS_N_001_10	Prunus_mume_645257768	43.75	48	25	2	18	64	131	177	37	41.2
2265087851_candidate_division_pSL4_archaeon_SCGC_AAA471_E14_GBS_N_001_10	Prunus_persica_596050763	43.75	48	25	2	18	64	131	177	40	41.2
2265087851_candidate_division_pSL4_archaeon_SCGC_AAA471_E14_GBS_N_001_10	Fusarium_oxysporum_Fo47_587705338	36.00	50	31	1	17	65	189	238	42	40.4
2265087851_candidate_division_pSL4_archaeon_SCGC_AAA471_E14_GBS_N_001_10	Mlei_ML276927a	38.30	47	28	1	20	66	403	448	43	40.4
2265088697_candidate_division_pSL4_archaeon_JGI_0000001_A7_GBS_A_001_112	2527530172_candidate_division_pSL4_archaeon_SCGC_AAA471E14_Combined_Assembly_pSL4_3__pSL4	100.00	257	0	0	1	257	1	257	0.0	519
2265088697_candidate_division_pSL4_archaeon_JGI_0000001_A7_GBS_A_001_112	2265088697_candidate_division_pSL4_archaeon_JGI_0000001A7_GBSA_001_112	100.00	257	0	0	1	257	1	257	0.0	519
2265088697_candidate_division_pSL4_archaeon_JGI_0000001_A7_GBS_A_001_112	Aigarchaeota_archaeon_SCGC_AAA471G05_519109748	36.88	282	148	5	1	256	4	281	3e-39	148
2265088697_candidate_division_pSL4_archaeon_JGI_0000001_A7_GBS_A_001_112	2527526036_candidate_division_pSL4_archaeon_SCGC_AAA471B22_Combined_Assembly_pSL4_1__pSL4	36.88	282	148	5	1	256	4	281	3e-39	148
2265088697_candidate_division_pSL4_archaeon_JGI_0000001_A7_GBS_A_001_112	2265091066_candidate_division_pSL4_archaeon_SCGC_AAA471G05_GBSN_001_14	36.88	282	148	5	1	256	4	281	3e-39	148
2265088697_candidate_division_pSL4_archaeon_JGI_0000001_A7_GBS_A_001_112	Candidatus_Caldiarchaeum_subterraneum_315428090	28.74	254	149	3	1	251	1	225	2e-28	118
2265088697_candidate_division_pSL4_archaeon_JGI_0000001_A7_GBS_A_001_112	Candidatus_Caldiarchaeum_subterraneum_526887495	28.63	255	150	3	1	252	21	246	5e-28	117
2265088697_candidate_division_pSL4_archaeon_JGI_0000001_A7_GBS_A_001_112	Fragaria_vesca_subsp_vesca_470130536	43.48	46	26	0	210	255	149	194	1e-05	54.3
2265088697_candidate_division_pSL4_archaeon_JGI_0000001_A7_GBS_A_001_112	Citrus_clementina_567900802	35.09	57	37	0	201	257	17	73	1e-05	52.0
2265088697_candidate_division_pSL4_archaeon_JGI_0000001_A7_GBS_A_001_112	Citrus_sinensis_641833419	36.36	55	35	0	201	255	167	221	0.0001	51.6
2265088697_candidate_division_pSL4_archaeon_JGI_0000001_A7_GBS_A_001_112	Citrus_sinensis_568850184	36.36	55	35	0	201	255	167	221	0.0001	51.6
2265088697_candidate_division_pSL4_archaeon_JGI_0000001_A7_GBS_A_001_112	Caenorhabditis_remanei_308461039	36.36	66	41	1	191	255	736	801	0.0002	52.4
2265088697_candidate_division_pSL4_archaeon_JGI_0000001_A7_GBS_A_001_112	Aphanomyces_astaci_574121127	38.60	57	33	1	197	251	332	388	0.0002	52.0
2265088697_candidate_division_pSL4_archaeon_JGI_0000001_A7_GBS_A_001_112	Schizosaccharomyces_cryophilus_OY26_528316414	26.57	143	87	6	112	253	216	341	0.0002	51.6
2265088697_candidate_division_pSL4_archaeon_JGI_0000001_A7_GBS_A_001_112	Schizosaccharomyces_pombe_972h_19114284	23.81	147	90	5	112	255	239	366	0.0002	51.6
2265088697_candidate_division_pSL4_archaeon_JGI_0000001_A7_GBS_A_001_112	Schizosaccharomyces_octosporus_yFS286_528065316	33.90	59	38	1	196	253	301	359	0.0003	51.2
2265088697_candidate_division_pSL4_archaeon_JGI_0000001_A7_GBS_A_001_112	Phaeodactylum_tricornutum_CCAP_10551_219120537	31.25	64	44	0	188	251	290	353	0.0003	51.2
2265088697_candidate_division_pSL4_archaeon_JGI_0000001_A7_GBS_A_001_112	Ptri_XP_002181005	31.25	64	44	0	188	251	290	353	0.0003	51.2
2265088697_candidate_division_pSL4_archaeon_JGI_0000001_A7_GBS_A_001_112	Prunus_persica_595846024	41.67	48	28	0	208	255	169	216	0.0003	50.4
2265088697_candidate_division_pSL4_archaeon_JGI_0000001_A7_GBS_A_001_112	marine_metagenome_138146520	38.98	59	34	2	198	254	90	148	0.0005	48.9
2265088697_candidate_division_pSL4_archaeon_JGI_0000001_A7_GBS_A_001_112	Trypanosoma_congolense_IL3000_342184104	39.58	48	29	0	208	255	332	379	0.0006	50.1
2265088697_candidate_division_pSL4_archaeon_JGI_0000001_A7_GBS_A_001_112	Acas_g300	36.96	46	29	0	210	255	36	81	0.0007	47.4
2265088697_candidate_division_pSL4_archaeon_JGI_0000001_A7_GBS_A_001_112	Aphanomyces_invadans_574477875	31.94	72	46	2	183	252	347	417	0.0007	50.1
2265088697_candidate_division_pSL4_archaeon_JGI_0000001_A7_GBS_A_001_112	Smin_013507_t1	31.33	83	57	0	175	257	183	265	0.0007	49.7
2265088697_candidate_division_pSL4_archaeon_JGI_0000001_A7_GBS_A_001_112	Aphanomyces_invadans_574477877	31.94	72	46	2	183	252	329	399	0.0007	50.1
2265088697_candidate_division_pSL4_archaeon_JGI_0000001_A7_GBS_A_001_112	Smin_013507_t2	31.33	83	57	0	175	257	186	268	0.0007	49.7
2265088697_candidate_division_pSL4_archaeon_JGI_0000001_A7_GBS_A_001_112	Drosophila_ananassae_194753898	35.42	48	31	0	210	257	5	52	0.0008	50.1
2265088697_candidate_division_pSL4_archaeon_JGI_0000001_A7_GBS_A_001_112	Citrus_sinensis_641866206	46.67	45	24	0	211	255	284	328	0.0008	49.7
2265088697_candidate_division_pSL4_archaeon_JGI_0000001_A7_GBS_A_001_112	Citrus_sinensis_568839406	46.67	45	24	0	211	255	286	330	0.0008	49.7
2265088697_candidate_division_pSL4_archaeon_JGI_0000001_A7_GBS_A_001_112	Cucumis_sativus_449478392	38.98	59	33	1	197	255	88	143	0.0008	48.9
2265088697_candidate_division_pSL4_archaeon_JGI_0000001_A7_GBS_A_001_112	Caenorhabditis_remanei_308462330	34.85	66	42	1	191	255	695	760	0.0008	50.1
2265088697_candidate_division_pSL4_archaeon_JGI_0000001_A7_GBS_A_001_112	Cucumis_sativus_449435338	38.98	59	33	1	197	255	88	143	0.0009	48.9
2265088697_candidate_division_pSL4_archaeon_JGI_0000001_A7_GBS_A_001_112	Caenorhabditis_remanei_308476311	34.85	66	42	1	191	255	703	768	1	50.1
2265088697_candidate_division_pSL4_archaeon_JGI_0000001_A7_GBS_A_001_112	Cryptosporidium_hominis_TU502_67624511	28.77	73	49	1	183	255	367	436	1	49.7
2265088697_candidate_division_pSL4_archaeon_JGI_0000001_A7_GBS_A_001_112	Brachypodium_distachyon_357143602	28.09	89	63	1	170	257	45	133	1	47.8
2265088697_candidate_division_pSL4_archaeon_JGI_0000001_A7_GBS_A_001_112	Bdis_3g56160	28.09	89	63	1	170	257	45	133	1	47.8
2265088697_candidate_division_pSL4_archaeon_JGI_0000001_A7_GBS_A_001_112	Trypanosoma_cruzi_strain_CL_Brener_71394219	44.44	45	25	0	211	255	267	311	1	49.3
2265088697_candidate_division_pSL4_archaeon_JGI_0000001_A7_GBS_A_001_112	Tcru_XP_802258	44.44	45	25	0	211	255	267	311	1	49.3
2265088697_candidate_division_pSL4_archaeon_JGI_0000001_A7_GBS_A_001_112	Caenorhabditis_remanei_308498882	36.36	66	41	1	191	255	72	137	1	47.4
2265088697_candidate_division_pSL4_archaeon_JGI_0000001_A7_GBS_A_001_112	Arabidopsis_lyrata_subsp_lyrata_297794283	37.78	45	28	0	211	255	225	269	1	49.3
2265088697_candidate_division_pSL4_archaeon_JGI_0000001_A7_GBS_A_001_112	Prunus_persica_595857801	27.78	90	50	1	181	255	154	243	1	48.9
2265088697_candidate_division_pSL4_archaeon_JGI_0000001_A7_GBS_A_001_112	Cryptosporidium_parvum_Iowa_II_66360378	38.30	47	29	0	209	255	390	436	1	49.3
2265088697_candidate_division_pSL4_archaeon_JGI_0000001_A7_GBS_A_001_112	Caenorhabditis_remanei_308461049	35.14	74	45	2	183	255	729	800	1	49.7
2265088697_candidate_division_pSL4_archaeon_JGI_0000001_A7_GBS_A_001_112	Eucalyptus_grandis_629099306	36.36	55	35	0	202	256	251	305	1	48.9
2265088697_candidate_division_pSL4_archaeon_JGI_0000001_A7_GBS_A_001_112	Drosophila_persimilis_195155266	35.42	48	31	0	210	257	5	52	1	49.3
2265088697_candidate_division_pSL4_archaeon_JGI_0000001_A7_GBS_A_001_112	Drosophila_pseudoobscura_pseudoobscura_125809945	35.42	48	31	0	210	257	5	52	1	49.3
2265088697_candidate_division_pSL4_archaeon_JGI_0000001_A7_GBS_A_001_112	Cucumis_melo_659092613	42.00	50	25	2	206	254	704	750	1	49.7
2265088697_candidate_division_pSL4_archaeon_JGI_0000001_A7_GBS_A_001_112	Glycine_max_571485321	31.15	61	42	0	197	257	1	61	2	46.6
2265088697_candidate_division_pSL4_archaeon_JGI_0000001_A7_GBS_A_001_112	Ancylostoma_ceylanicum_597834698	39.58	48	28	1	209	256	6	52	2	48.9
2265088697_candidate_division_pSL4_archaeon_JGI_0000001_A7_GBS_A_001_112	Ancylostoma_ceylanicum_597834696	35.85	53	33	1	205	257	2	53	2	47.0
2265088700_candidate_division_pSL4_archaeon_JGI_0000001_A7_GBS_A_001_112	2527530169_candidate_division_pSL4_archaeon_SCGC_AAA471E14_Combined_Assembly_pSL4_3__pSL4	100.00	66	0	0	1	66	1	66	3e-40	137
2265088700_candidate_division_pSL4_archaeon_JGI_0000001_A7_GBS_A_001_112	2265088700_candidate_division_pSL4_archaeon_JGI_0000001A7_GBSA_001_112	100.00	66	0	0	1	66	1	66	3e-40	137
2265088700_candidate_division_pSL4_archaeon_JGI_0000001_A7_GBS_A_001_112	2265087851_candidate_division_pSL4_archaeon_SCGC_AAA471E14_GBSN_001_10	100.00	66	0	0	1	66	1	66	3e-40	137
2265088700_candidate_division_pSL4_archaeon_JGI_0000001_A7_GBS_A_001_112	2527525717_candidate_division_pSL4_archaeon_SCGC_AAA471B22_Combined_Assembly_pSL4_1__pSL4	50.00	62	30	1	4	65	12	72	8e-12	64.7
2265088700_candidate_division_pSL4_archaeon_JGI_0000001_A7_GBS_A_001_112	2265090576_candidate_division_pSL4_archaeon_SCGC_AAA471F17_GBSN_001_13	50.00	62	30	1	4	65	12	72	8e-12	64.7
2265088700_candidate_division_pSL4_archaeon_JGI_0000001_A7_GBS_A_001_112	2527529566_candidate_division_pSL4_archaeon_SCGC_AAA471D15_Combined_Assembly_pSL4_2__pSL4	50.00	62	30	1	4	65	9	69	8e-12	64.3
2265088700_candidate_division_pSL4_archaeon_JGI_0000001_A7_GBS_A_001_112	2265089058_candidate_division_pSL4_archaeon_JGI_0000001B8_GBSA_001_113	50.00	62	30	1	4	65	9	69	8e-12	64.3
2265088700_candidate_division_pSL4_archaeon_JGI_0000001_A7_GBS_A_001_112	unclassified_Thaumarchaeota_miscellaneous_516974340	48.39	62	31	1	4	65	9	69	4e-11	62.4
2265088700_candidate_division_pSL4_archaeon_JGI_0000001_A7_GBS_A_001_112	2527525019_candidate_division_pSL4_archaeon_SCGC_AAA471A16_Combined_Assembly_pSL4_4__pSL4	48.39	62	31	1	4	65	9	69	5e-11	62.4
2265088700_candidate_division_pSL4_archaeon_JGI_0000001_A7_GBS_A_001_112	2265089854_candidate_division_pSL4_archaeon_SCGC_AAA471E16_GBSN_001_11	48.39	62	31	1	4	65	9	69	5e-11	62.4
2265088700_candidate_division_pSL4_archaeon_JGI_0000001_A7_GBS_A_001_112	Sclerotinia_borealis_F4157_563298945	40.82	49	28	1	15	62	362	410	0.0001	48.5
2265088700_candidate_division_pSL4_archaeon_JGI_0000001_A7_GBS_A_001_112	Caenorhabditis_remanei_308503759	45.83	48	25	1	20	66	1435	1482	0.0004	47.0
2265088700_candidate_division_pSL4_archaeon_JGI_0000001_A7_GBS_A_001_112	Eimeria_necatrix_557194710	36.54	52	32	1	11	62	694	744	1	45.4
2265088700_candidate_division_pSL4_archaeon_JGI_0000001_A7_GBS_A_001_112	Eimeria_tenella_557146882	36.54	52	32	1	11	62	695	745	1	45.4
2265088700_candidate_division_pSL4_archaeon_JGI_0000001_A7_GBS_A_001_112	Marssonina_brunnea_f_sp_'multigermtubi'_MB_m1_597589139	40.43	47	27	1	17	62	369	415	2	44.7
2265088700_candidate_division_pSL4_archaeon_JGI_0000001_A7_GBS_A_001_112	Sclerotinia_sclerotiorum_1980_156053896	35.48	62	36	2	2	62	349	407	2	44.7
2265088700_candidate_division_pSL4_archaeon_JGI_0000001_A7_GBS_A_001_112	Botrytis_cinerea_B0510_154295589	38.78	49	29	1	15	62	123	171	2	43.9
2265088700_candidate_division_pSL4_archaeon_JGI_0000001_A7_GBS_A_001_112	Botrytis_cinerea_T4_347827990	38.78	49	29	1	15	62	361	409	2	44.7
2265088700_candidate_division_pSL4_archaeon_JGI_0000001_A7_GBS_A_001_112	Botrytis_cinerea_BcDW1_472244773	38.78	49	29	1	15	62	362	410	2	44.7
2265088700_candidate_division_pSL4_archaeon_JGI_0000001_A7_GBS_A_001_112	Ectocarpus_siliculosus_299470751	42.00	50	29	0	17	66	193	242	3	44.3
2265088700_candidate_division_pSL4_archaeon_JGI_0000001_A7_GBS_A_001_112	Esil_CBN79797	42.00	50	29	0	17	66	193	242	3	44.3
2265088700_candidate_division_pSL4_archaeon_JGI_0000001_A7_GBS_A_001_112	Ostreococcus_lucimarinus_CCE9901_145351291	43.48	46	25	1	20	65	621	665	5	43.5
2265088700_candidate_division_pSL4_archaeon_JGI_0000001_A7_GBS_A_001_112	Selaginella_moellendorffii_302813314	48.89	45	22	1	20	64	642	685	6	43.5
2265088700_candidate_division_pSL4_archaeon_JGI_0000001_A7_GBS_A_001_112	Smoe_XP_002988343	48.89	45	22	1	20	64	642	685	6	43.5
2265088700_candidate_division_pSL4_archaeon_JGI_0000001_A7_GBS_A_001_112	Selaginella_moellendorffii_302819554	48.89	45	22	1	20	64	449	492	7	43.1
2265088700_candidate_division_pSL4_archaeon_JGI_0000001_A7_GBS_A_001_112	Smoe_XP_002991447	48.89	45	22	1	20	64	449	492	7	43.1
2265088700_candidate_division_pSL4_archaeon_JGI_0000001_A7_GBS_A_001_112	Aegilops_tauschii_475594738	32.39	71	38	1	6	66	22	92	8	42.4
2265088700_candidate_division_pSL4_archaeon_JGI_0000001_A7_GBS_A_001_112	Ostreococcus_tauri_308808840	41.30	46	26	1	20	65	562	606	11	42.7
2265088700_candidate_division_pSL4_archaeon_JGI_0000001_A7_GBS_A_001_112	Otau_XP_003081730	41.30	46	26	1	20	65	562	606	11	42.7
2265088700_candidate_division_pSL4_archaeon_JGI_0000001_A7_GBS_A_001_112	Trichoderma_atroviride_IMI_206040_358390869	42.00	50	28	1	17	65	333	382	13	42.4
2265088700_candidate_division_pSL4_archaeon_JGI_0000001_A7_GBS_A_001_112	Thielavia_terrestris_NRRL_8126_367052259	38.00	50	30	1	17	65	359	408	15	42.0
2265088700_candidate_division_pSL4_archaeon_JGI_0000001_A7_GBS_A_001_112	Aureobasidium_pullulans_EXF150_662522624	35.82	67	36	2	3	62	679	745	16	42.0
2265088700_candidate_division_pSL4_archaeon_JGI_0000001_A7_GBS_A_001_112	Aureobasidium_subglaciale_EXF2481_662536842	35.82	67	36	2	3	62	680	746	16	42.0
2265088700_candidate_division_pSL4_archaeon_JGI_0000001_A7_GBS_A_001_112	Aureobasidium_pullulans_var_namibiae_CBS_14797_662516901	35.82	67	36	2	3	62	678	744	18	42.0
2265088700_candidate_division_pSL4_archaeon_JGI_0000001_A7_GBS_A_001_112	Fusarium_pseudograminearum_CS3096_408387655	36.00	50	31	1	17	65	345	394	21	41.6
2265088700_candidate_division_pSL4_archaeon_JGI_0000001_A7_GBS_A_001_112	Caenorhabditis_brenneri_341902934	39.53	43	26	0	20	62	639	681	23	41.6
2265088700_candidate_division_pSL4_archaeon_JGI_0000001_A7_GBS_A_001_112	Fusarium_graminearum_596554430	36.00	50	31	1	17	65	345	394	23	41.6
2265088700_candidate_division_pSL4_archaeon_JGI_0000001_A7_GBS_A_001_112	Pyrenophora_teres_f_teres_01_330936044	36.73	49	30	1	15	62	354	402	25	41.6
2265088700_candidate_division_pSL4_archaeon_JGI_0000001_A7_GBS_A_001_112	Trichoderma_reesei_QM6a_589108937	42.55	47	26	1	17	62	333	379	28	41.2
2265088700_candidate_division_pSL4_archaeon_JGI_0000001_A7_GBS_A_001_112	Oryza_sativa_Japonica_Group_50253130	36.96	46	29	0	20	65	71	116	29	39.3
2265088700_candidate_division_pSL4_archaeon_JGI_0000001_A7_GBS_A_001_112	Trichoderma_reesei_RUT_C30_572277573	42.55	47	26	1	17	62	368	414	29	41.2
2265088700_candidate_division_pSL4_archaeon_JGI_0000001_A7_GBS_A_001_112	Cucumis_sativus_449473601	38.18	55	34	0	11	65	25	79	30	38.9
2265088700_candidate_division_pSL4_archaeon_JGI_0000001_A7_GBS_A_001_112	Hordeum_vulgare_subsp_vulgare_326498937	36.17	47	30	0	20	66	110	156	32	40.0
2265088700_candidate_division_pSL4_archaeon_JGI_0000001_A7_GBS_A_001_112	Hordeum_vulgare_subsp_vulgare_326488711	36.17	47	30	0	20	66	110	156	32	40.0
2265088700_candidate_division_pSL4_archaeon_JGI_0000001_A7_GBS_A_001_112	Pyrenophora_triticirepentis_Pt1CBFP_189197295	36.73	49	30	1	15	62	342	390	33	41.2
2265088700_candidate_division_pSL4_archaeon_JGI_0000001_A7_GBS_A_001_112	Aureobasidium_melanogenum_CBS_110374_662502441	36.36	66	35	2	4	62	466	531	37	40.8
2265088700_candidate_division_pSL4_archaeon_JGI_0000001_A7_GBS_A_001_112	Prunus_mume_645257768	43.75	48	25	2	18	64	131	177	37	41.2
2265088700_candidate_division_pSL4_archaeon_JGI_0000001_A7_GBS_A_001_112	Prunus_persica_596050763	43.75	48	25	2	18	64	131	177	40	41.2
2265088700_candidate_division_pSL4_archaeon_JGI_0000001_A7_GBS_A_001_112	Fusarium_oxysporum_Fo47_587705338	36.00	50	31	1	17	65	189	238	42	40.4
2265088700_candidate_division_pSL4_archaeon_JGI_0000001_A7_GBS_A_001_112	Mlei_ML276927a	38.30	47	28	1	20	66	403	448	43	40.4
2265089058_candidate_division_pSL4_archaeon_JGI_0000001_B8_GBS_A_001_113	2527529566_candidate_division_pSL4_archaeon_SCGC_AAA471D15_Combined_Assembly_pSL4_2__pSL4	100.00	70	0	0	1	70	1	70	6e-44	147
2265089058_candidate_division_pSL4_archaeon_JGI_0000001_B8_GBS_A_001_113	2265089058_candidate_division_pSL4_archaeon_JGI_0000001B8_GBSA_001_113	100.00	70	0	0	1	70	1	70	6e-44	147
2265089058_candidate_division_pSL4_archaeon_JGI_0000001_B8_GBS_A_001_113	2527525019_candidate_division_pSL4_archaeon_SCGC_AAA471A16_Combined_Assembly_pSL4_4__pSL4	98.57	70	1	0	1	70	1	70	4e-43	144
2265089058_candidate_division_pSL4_archaeon_JGI_0000001_B8_GBS_A_001_113	2265089854_candidate_division_pSL4_archaeon_SCGC_AAA471E16_GBSN_001_11	98.57	70	1	0	1	70	1	70	4e-43	144
2265089058_candidate_division_pSL4_archaeon_JGI_0000001_B8_GBS_A_001_113	unclassified_Thaumarchaeota_miscellaneous_516974340	97.14	70	2	0	1	70	1	70	1e-42	144
2265089058_candidate_division_pSL4_archaeon_JGI_0000001_B8_GBS_A_001_113	2527525717_candidate_division_pSL4_archaeon_SCGC_AAA471B22_Combined_Assembly_pSL4_1__pSL4	91.43	70	6	0	1	70	4	73	4e-41	139
2265089058_candidate_division_pSL4_archaeon_JGI_0000001_B8_GBS_A_001_113	2265090576_candidate_division_pSL4_archaeon_SCGC_AAA471F17_GBSN_001_13	91.43	70	6	0	1	70	4	73	4e-41	139
2265089058_candidate_division_pSL4_archaeon_JGI_0000001_B8_GBS_A_001_113	2527530169_candidate_division_pSL4_archaeon_SCGC_AAA471E14_Combined_Assembly_pSL4_3__pSL4	50.00	62	30	1	9	69	4	65	8e-12	64.3
2265089058_candidate_division_pSL4_archaeon_JGI_0000001_B8_GBS_A_001_113	2265088700_candidate_division_pSL4_archaeon_JGI_0000001A7_GBSA_001_112	50.00	62	30	1	9	69	4	65	8e-12	64.3
2265089058_candidate_division_pSL4_archaeon_JGI_0000001_B8_GBS_A_001_113	2265087851_candidate_division_pSL4_archaeon_SCGC_AAA471E14_GBSN_001_10	50.00	62	30	1	9	69	4	65	8e-12	64.3
2265089058_candidate_division_pSL4_archaeon_JGI_0000001_B8_GBS_A_001_113	Caenorhabditis_brenneri_341880739	43.48	46	26	0	24	69	1088	1133	4e-05	50.4
2265089058_candidate_division_pSL4_archaeon_JGI_0000001_B8_GBS_A_001_113	Medicago_truncatula_357470167	41.30	46	27	0	24	69	110	155	0.0004	45.8
2265089058_candidate_division_pSL4_archaeon_JGI_0000001_B8_GBS_A_001_113	Cicer_arietinum_502146479	39.13	46	28	0	24	69	103	148	0.0008	45.1
2265089058_candidate_division_pSL4_archaeon_JGI_0000001_B8_GBS_A_001_113	Caenorhabditis_brenneri_341894764	41.67	48	28	0	22	69	967	1014	1	45.8
2265089058_candidate_division_pSL4_archaeon_JGI_0000001_B8_GBS_A_001_113	Caenorhabditis_elegans_453232324	45.24	42	23	0	24	65	717	758	2	45.1
2265089058_candidate_division_pSL4_archaeon_JGI_0000001_B8_GBS_A_001_113	Arabidopsis_lyrata_subsp_lyrata_297809095	39.34	61	35	1	10	70	111	169	2	44.3
2265089058_candidate_division_pSL4_archaeon_JGI_0000001_B8_GBS_A_001_113	Candidatus_Caldiarchaeum_subterraneum_315428090	37.25	51	31	1	15	65	176	225	2	43.9
2265089058_candidate_division_pSL4_archaeon_JGI_0000001_B8_GBS_A_001_113	Caenorhabditis_brenneri_341902934	39.53	43	26	0	24	66	639	681	2	44.7
2265089058_candidate_division_pSL4_archaeon_JGI_0000001_B8_GBS_A_001_113	Arabidopsis_lyrata_subsp_lyrata_297809089	39.34	61	35	1	10	70	111	169	2	44.3
2265089058_candidate_division_pSL4_archaeon_JGI_0000001_B8_GBS_A_001_113	Candidatus_Caldiarchaeum_subterraneum_526887495	37.25	51	31	1	15	65	196	245	3	43.5
2265089058_candidate_division_pSL4_archaeon_JGI_0000001_B8_GBS_A_001_113	Caenorhabditis_remanei_308503759	38.10	42	26	0	24	65	1435	1476	3	44.7
2265089058_candidate_division_pSL4_archaeon_JGI_0000001_B8_GBS_A_001_113	Caenorhabditis_elegans_115534505	45.24	42	23	0	24	65	528	569	4	43.9
2265089058_candidate_division_pSL4_archaeon_JGI_0000001_B8_GBS_A_001_113	Cele_Y105C5B_11	45.24	42	23	0	24	65	528	569	4	43.9
2265089058_candidate_division_pSL4_archaeon_JGI_0000001_B8_GBS_A_001_113	Caenorhabditis_brenneri_341887886	37.21	43	27	0	24	66	904	946	5	43.9
2265089058_candidate_division_pSL4_archaeon_JGI_0000001_B8_GBS_A_001_113	Arabidopsis_thaliana_15233720	39.34	61	35	1	10	70	111	169	7	42.7
2265089058_candidate_division_pSL4_archaeon_JGI_0000001_B8_GBS_A_001_113	Atha_AT4G09110	39.34	61	35	1	10	70	111	169	7	42.7
2265089058_candidate_division_pSL4_archaeon_JGI_0000001_B8_GBS_A_001_113	Hordeum_vulgare_subsp_vulgare_326521562	36.51	63	39	1	7	68	103	165	9	42.0
2265089058_candidate_division_pSL4_archaeon_JGI_0000001_B8_GBS_A_001_113	Zea_mays_212720930	41.30	46	27	0	24	69	99	144	9	42.0
2265089058_candidate_division_pSL4_archaeon_JGI_0000001_B8_GBS_A_001_113	Caenorhabditis_brenneri_341887658	37.21	43	27	0	24	66	902	944	9	43.1
2265089058_candidate_division_pSL4_archaeon_JGI_0000001_B8_GBS_A_001_113	Caenorhabditis_brenneri_341887634	37.21	43	27	0	24	66	871	913	12	42.7
2265089058_candidate_division_pSL4_archaeon_JGI_0000001_B8_GBS_A_001_113	Caenorhabditis_remanei_308461059	39.58	48	29	0	22	69	972	1019	13	42.7
2265089058_candidate_division_pSL4_archaeon_JGI_0000001_B8_GBS_A_001_113	Arabidopsis_thaliana_15233725	39.34	61	35	1	10	70	111	169	14	42.0
2265089058_candidate_division_pSL4_archaeon_JGI_0000001_B8_GBS_A_001_113	Atha_AT4G09120	39.34	61	35	1	10	70	111	169	14	42.0
2265089058_candidate_division_pSL4_archaeon_JGI_0000001_B8_GBS_A_001_113	Caenorhabditis_remanei_308455147	39.13	46	28	0	24	69	774	819	15	42.4
2265089058_candidate_division_pSL4_archaeon_JGI_0000001_B8_GBS_A_001_113	Capsella_rubella_565460060	37.70	61	36	1	10	70	110	168	17	41.6
2265089058_candidate_division_pSL4_archaeon_JGI_0000001_B8_GBS_A_001_113	Bsal_BS42435	33.33	48	32	0	23	70	385	432	20	42.0
2265089058_candidate_division_pSL4_archaeon_JGI_0000001_B8_GBS_A_001_113	Oreochromis_niloticus_348516176	35.94	64	37	2	6	69	80	139	22	40.4
2265089058_candidate_division_pSL4_archaeon_JGI_0000001_B8_GBS_A_001_113	Proteobacteria_bacterium_JGI_0000113E04_655447232	36.17	47	30	0	24	70	295	341	27	41.2
2265089058_candidate_division_pSL4_archaeon_JGI_0000001_B8_GBS_A_001_113	Arabidopsis_lyrata_subsp_lyrata_297809087	39.34	61	35	1	10	70	47	105	27	40.0
2265089058_candidate_division_pSL4_archaeon_JGI_0000001_B8_GBS_A_001_113	Arabidopsis_lyrata_subsp_lyrata_297809091	36.36	66	40	1	5	70	15	78	28	38.9
2265089058_candidate_division_pSL4_archaeon_JGI_0000001_B8_GBS_A_001_113	Acoe_008_00151	40.32	62	33	2	9	69	136	194	31	41.2
2265089058_candidate_division_pSL4_archaeon_JGI_0000001_B8_GBS_A_001_113	Sorghum_bicolor_242061970	39.13	46	28	0	24	69	99	144	32	40.4
2265089058_candidate_division_pSL4_archaeon_JGI_0000001_B8_GBS_A_001_113	Sbic_04g022820	39.13	46	28	0	24	69	99	144	32	40.4
2265089058_candidate_division_pSL4_archaeon_JGI_0000001_B8_GBS_A_001_113	Eutrema_salsugineum_567132501	37.04	54	34	0	13	66	119	172	33	40.0
2265089058_candidate_division_pSL4_archaeon_JGI_0000001_B8_GBS_A_001_113	Erythranthe_guttata_604329957	31.67	60	41	0	7	66	112	171	35	40.0
2265089058_candidate_division_pSL4_archaeon_JGI_0000001_B8_GBS_A_001_113	Mgut_mgv1a020271m	31.67	60	41	0	7	66	112	171	35	40.0
2265089058_candidate_division_pSL4_archaeon_JGI_0000001_B8_GBS_A_001_113	Bombus_terrestris_340725942	44.00	50	18	3	23	69	71	113	36	41.2
2265089058_candidate_division_pSL4_archaeon_JGI_0000001_B8_GBS_A_001_113	Populus_trichocarpa_224084608	36.67	60	36	1	10	69	131	188	39	40.8
2265089058_candidate_division_pSL4_archaeon_JGI_0000001_B8_GBS_A_001_113	Glycine_max_571462387	41.86	43	24	1	24	66	172	213	40	40.4
2265089058_candidate_division_pSL4_archaeon_JGI_0000001_B8_GBS_A_001_113	Arabidopsis_lyrata_subsp_lyrata_297809097	37.70	61	36	1	10	70	106	164	42	40.4
2265091066_candidate_division_pSL4_archaeon_SCGC_AAA471_G05_GBS_N_001_14	Aigarchaeota_archaeon_SCGC_AAA471G05_519109748	100.00	281	0	0	1	281	1	281	0.0	560
2265091066_candidate_division_pSL4_archaeon_SCGC_AAA471_G05_GBS_N_001_14	2527526036_candidate_division_pSL4_archaeon_SCGC_AAA471B22_Combined_Assembly_pSL4_1__pSL4	100.00	281	0	0	1	281	1	281	0.0	560
2265091066_candidate_division_pSL4_archaeon_SCGC_AAA471_G05_GBS_N_001_14	2265091066_candidate_division_pSL4_archaeon_SCGC_AAA471G05_GBSN_001_14	100.00	281	0	0	1	281	1	281	0.0	560
2265091066_candidate_division_pSL4_archaeon_SCGC_AAA471_G05_GBS_N_001_14	2527530172_candidate_division_pSL4_archaeon_SCGC_AAA471E14_Combined_Assembly_pSL4_3__pSL4	36.88	282	148	5	4	281	1	256	8e-48	171
2265091066_candidate_division_pSL4_archaeon_SCGC_AAA471_G05_GBS_N_001_14	2265088697_candidate_division_pSL4_archaeon_JGI_0000001A7_GBSA_001_112	36.88	282	148	5	4	281	1	256	8e-48	171
2265091066_candidate_division_pSL4_archaeon_SCGC_AAA471_G05_GBS_N_001_14	Candidatus_Caldiarchaeum_subterraneum_315428090	26.37	273	153	4	9	281	6	230	3e-20	96.7
2265091066_candidate_division_pSL4_archaeon_SCGC_AAA471_G05_GBS_N_001_14	Candidatus_Caldiarchaeum_subterraneum_526887495	26.37	273	153	4	9	281	26	250	5e-20	96.3
2265091066_candidate_division_pSL4_archaeon_SCGC_AAA471_G05_GBS_N_001_14	Dictyostelium_fasciculatum_470249871	39.58	48	27	1	235	280	184	231	0.0002	51.2
2265091066_candidate_division_pSL4_archaeon_SCGC_AAA471_G05_GBS_N_001_14	marine_metagenome_135436753	38.30	47	28	1	234	280	287	332	0.0004	51.2
2265091066_candidate_division_pSL4_archaeon_SCGC_AAA471_G05_GBS_N_001_14	Acidaminococcus_sp_CAG542_548295349	37.78	90	43	4	176	258	1046	1129	3	49.3
2265091066_candidate_division_pSL4_archaeon_SCGC_AAA471_G05_GBS_N_001_14	Setosphaeria_turcica_Et28A_636582799	41.38	58	26	3	227	276	45	102	3	48.1
2265091066_candidate_division_pSL4_archaeon_SCGC_AAA471_G05_GBS_N_001_14	Plasmodium_chabaudi_chabaudi_70953328	38.30	47	28	1	235	280	288	334	5	47.8
2265091066_candidate_division_pSL4_archaeon_SCGC_AAA471_G05_GBS_N_001_14	Caenorhabditis_elegans_392925183	36.92	65	31	3	219	281	221	277	7	47.0
2265091066_candidate_division_pSL4_archaeon_SCGC_AAA471_G05_GBS_N_001_14	Ixodes_scapularis_241687740	31.75	63	43	0	217	279	118	180	8	45.8
2265091066_candidate_division_pSL4_archaeon_SCGC_AAA471_G05_GBS_N_001_14	Populus_trichocarpa_566179318	28.42	95	65	1	182	276	132	223	9	46.6
2265091066_candidate_division_pSL4_archaeon_SCGC_AAA471_G05_GBS_N_001_14	Plasmodium_chabaudi_chabaudi_70921297	38.30	47	28	1	235	280	161	207	10	45.8
2265091066_candidate_division_pSL4_archaeon_SCGC_AAA471_G05_GBS_N_001_14	Capsaspora_owczarzaki_ATCC_30864_470292981	31.15	61	41	1	222	281	522	582	10	47.0
2265091066_candidate_division_pSL4_archaeon_SCGC_AAA471_G05_GBS_N_001_14	Populus_trichocarpa_224095986	28.42	95	65	1	182	276	131	222	11	46.2
2265091066_candidate_division_pSL4_archaeon_SCGC_AAA471_G05_GBS_N_001_14	Capsaspora_owczarzaki_ATCC_30864_514483982	31.15	61	41	1	222	281	733	793	11	47.0
2265091066_candidate_division_pSL4_archaeon_SCGC_AAA471_G05_GBS_N_001_14	Cowc_CAOG_07055	31.15	61	41	1	222	281	733	793	11	47.0
2265091066_candidate_division_pSL4_archaeon_SCGC_AAA471_G05_GBS_N_001_14	marine_metagenome_134745780	28.57	77	50	2	201	276	58	130	13	44.7
2265091066_candidate_division_pSL4_archaeon_SCGC_AAA471_G05_GBS_N_001_14	Erythranthe_guttata_604329181	40.00	60	35	1	222	280	104	163	14	46.2
2265091066_candidate_division_pSL4_archaeon_SCGC_AAA471_G05_GBS_N_001_14	Mgut_mgv1a011264m	40.00	60	35	1	222	280	104	163	14	46.2
2265091066_candidate_division_pSL4_archaeon_SCGC_AAA471_G05_GBS_N_001_14	Fragaria_vesca_subsp_vesca_470148451	28.57	84	50	3	206	281	61	142	14	45.1
2265091066_candidate_division_pSL4_archaeon_SCGC_AAA471_G05_GBS_N_001_14	marine_metagenome_138032819	37.04	54	33	1	225	278	5	57	16	44.7
2265091066_candidate_division_pSL4_archaeon_SCGC_AAA471_G05_GBS_N_001_14	marine_metagenome_137939733	39.02	41	23	1	236	276	5	43	17	43.1
2265091066_candidate_division_pSL4_archaeon_SCGC_AAA471_G05_GBS_N_001_14	Vicugna_pacos_560965285	33.77	77	47	3	203	276	1905	1980	17	46.6
2265091066_candidate_division_pSL4_archaeon_SCGC_AAA471_G05_GBS_N_001_14	Plasmodium_vinckei_petteri_577147717	38.30	47	28	1	235	280	623	669	18	46.2
2265091066_candidate_division_pSL4_archaeon_SCGC_AAA471_G05_GBS_N_001_14	Candidatus_Caldiarchaeum_subterraneum_526887492	34.43	61	38	1	221	281	15	73	20	43.1
2265091066_candidate_division_pSL4_archaeon_SCGC_AAA471_G05_GBS_N_001_14	Emiliania_huxleyi_CCMP1516_551578981	46.34	41	21	1	236	276	220	259	21	45.4
2265091066_candidate_division_pSL4_archaeon_SCGC_AAA471_G05_GBS_N_001_14	Ehux_240035	46.34	41	21	1	236	276	220	259	21	45.4
2265091066_candidate_division_pSL4_archaeon_SCGC_AAA471_G05_GBS_N_001_14	Emiliania_huxleyi_CCMP1516_551580278	46.34	41	21	1	236	276	301	340	24	46.2
2265091066_candidate_division_pSL4_archaeon_SCGC_AAA471_G05_GBS_N_001_14	Ehux_116545	46.34	41	21	1	236	276	301	340	24	46.2
2265091066_candidate_division_pSL4_archaeon_SCGC_AAA471_G05_GBS_N_001_14	Genlisea_aurea_527200712	36.51	63	35	2	221	278	26	88	24	46.2
2265091066_candidate_division_pSL4_archaeon_SCGC_AAA471_G05_GBS_N_001_14	Canis_lupus_familiaris_545551235	29.87	77	50	2	203	276	1609	1684	25	46.2
2265091066_candidate_division_pSL4_archaeon_SCGC_AAA471_G05_GBS_N_001_14	Canis_lupus_familiaris_545551232	29.87	77	50	2	203	276	1918	1993	25	46.2
2265091066_candidate_division_pSL4_archaeon_SCGC_AAA471_G05_GBS_N_001_14	Canis_lupus_familiaris_545551230	29.87	77	50	2	203	276	1919	1994	25	46.2
2265091066_candidate_division_pSL4_archaeon_SCGC_AAA471_G05_GBS_N_001_14	Calypte_anna_663246046	27.78	108	63	4	150	245	804	908	26	46.2
2265091066_candidate_division_pSL4_archaeon_SCGC_AAA471_G05_GBS_N_001_14	Oryctolagus_cuniculus_655890879	25.93	108	75	2	153	258	1378	1482	28	45.8
2265091066_candidate_division_pSL4_archaeon_SCGC_AAA471_G05_GBS_N_001_14	Oryctolagus_cuniculus_655890891	25.93	108	75	2	153	258	1350	1454	28	45.8
2265091066_candidate_division_pSL4_archaeon_SCGC_AAA471_G05_GBS_N_001_14	Oryctolagus_cuniculus_655890889	25.93	108	75	2	153	258	1378	1482	29	45.8
2265091066_candidate_division_pSL4_archaeon_SCGC_AAA471_G05_GBS_N_001_14	Oryctolagus_cuniculus_291412645	25.93	108	75	2	153	258	1175	1279	29	45.8
2265091066_candidate_division_pSL4_archaeon_SCGC_AAA471_G05_GBS_N_001_14	Oryctolagus_cuniculus_655890904	25.93	108	75	2	153	258	1327	1431	29	45.8
2265091066_candidate_division_pSL4_archaeon_SCGC_AAA471_G05_GBS_N_001_14	Oryctolagus_cuniculus_655890886	25.93	108	75	2	153	258	1357	1461	29	45.8
2265091066_candidate_division_pSL4_archaeon_SCGC_AAA471_G05_GBS_N_001_14	Oryctolagus_cuniculus_655890894	25.93	108	75	2	153	258	1348	1452	31	45.8
2265091066_candidate_division_pSL4_archaeon_SCGC_AAA471_G05_GBS_N_001_14	Oryctolagus_cuniculus_655890882	25.93	108	75	2	153	258	1359	1463	32	45.8
2265091066_candidate_division_pSL4_archaeon_SCGC_AAA471_G05_GBS_N_001_14	Leptosphaeria_maculans_JN3_396482610	41.30	46	25	1	235	278	104	149	32	45.1
2265091066_candidate_division_pSL4_archaeon_SCGC_AAA471_G05_GBS_N_001_14	Oryctolagus_cuniculus_655890906	25.93	108	75	2	153	258	1281	1385	32	45.8
2265091066_candidate_division_pSL4_archaeon_SCGC_AAA471_G05_GBS_N_001_14	Oryctolagus_cuniculus_655890898	25.93	108	75	2	153	258	1326	1430	32	45.8
2265091066_candidate_division_pSL4_archaeon_SCGC_AAA471_G05_GBS_N_001_14	Caenorhabditis_remanei_308478713	28.07	114	67	5	164	276	1017	1116	32	45.8
2527526036_candidate_division_pSL4_archaeon_SCGC_AAA471_B22_Combined_Assembly_pSL4_1_pSL4	Aigarchaeota_archaeon_SCGC_AAA471G05_519109748	100.00	281	0	0	1	281	1	281	0.0	560
2527526036_candidate_division_pSL4_archaeon_SCGC_AAA471_B22_Combined_Assembly_pSL4_1_pSL4	2527526036_candidate_division_pSL4_archaeon_SCGC_AAA471B22_Combined_Assembly_pSL4_1__pSL4	100.00	281	0	0	1	281	1	281	0.0	560
2527526036_candidate_division_pSL4_archaeon_SCGC_AAA471_B22_Combined_Assembly_pSL4_1_pSL4	2265091066_candidate_division_pSL4_archaeon_SCGC_AAA471G05_GBSN_001_14	100.00	281	0	0	1	281	1	281	0.0	560
2527526036_candidate_division_pSL4_archaeon_SCGC_AAA471_B22_Combined_Assembly_pSL4_1_pSL4	2527530172_candidate_division_pSL4_archaeon_SCGC_AAA471E14_Combined_Assembly_pSL4_3__pSL4	36.88	282	148	5	4	281	1	256	8e-48	171
2527526036_candidate_division_pSL4_archaeon_SCGC_AAA471_B22_Combined_Assembly_pSL4_1_pSL4	2265088697_candidate_division_pSL4_archaeon_JGI_0000001A7_GBSA_001_112	36.88	282	148	5	4	281	1	256	8e-48	171
2527526036_candidate_division_pSL4_archaeon_SCGC_AAA471_B22_Combined_Assembly_pSL4_1_pSL4	Candidatus_Caldiarchaeum_subterraneum_315428090	26.37	273	153	4	9	281	6	230	3e-20	96.7
2527526036_candidate_division_pSL4_archaeon_SCGC_AAA471_B22_Combined_Assembly_pSL4_1_pSL4	Candidatus_Caldiarchaeum_subterraneum_526887495	26.37	273	153	4	9	281	26	250	5e-20	96.3
2527526036_candidate_division_pSL4_archaeon_SCGC_AAA471_B22_Combined_Assembly_pSL4_1_pSL4	Dictyostelium_fasciculatum_470249871	39.58	48	27	1	235	280	184	231	0.0002	51.2
2527526036_candidate_division_pSL4_archaeon_SCGC_AAA471_B22_Combined_Assembly_pSL4_1_pSL4	marine_metagenome_135436753	38.30	47	28	1	234	280	287	332	0.0004	51.2
2527526036_candidate_division_pSL4_archaeon_SCGC_AAA471_B22_Combined_Assembly_pSL4_1_pSL4	Acidaminococcus_sp_CAG542_548295349	37.78	90	43	4	176	258	1046	1129	3	49.3
2527526036_candidate_division_pSL4_archaeon_SCGC_AAA471_B22_Combined_Assembly_pSL4_1_pSL4	Setosphaeria_turcica_Et28A_636582799	41.38	58	26	3	227	276	45	102	3	48.1
2527526036_candidate_division_pSL4_archaeon_SCGC_AAA471_B22_Combined_Assembly_pSL4_1_pSL4	Plasmodium_chabaudi_chabaudi_70953328	38.30	47	28	1	235	280	288	334	5	47.8
2527526036_candidate_division_pSL4_archaeon_SCGC_AAA471_B22_Combined_Assembly_pSL4_1_pSL4	Caenorhabditis_elegans_392925183	36.92	65	31	3	219	281	221	277	7	47.0
2527526036_candidate_division_pSL4_archaeon_SCGC_AAA471_B22_Combined_Assembly_pSL4_1_pSL4	Ixodes_scapularis_241687740	31.75	63	43	0	217	279	118	180	8	45.8
2527526036_candidate_division_pSL4_archaeon_SCGC_AAA471_B22_Combined_Assembly_pSL4_1_pSL4	Populus_trichocarpa_566179318	28.42	95	65	1	182	276	132	223	9	46.6
2527526036_candidate_division_pSL4_archaeon_SCGC_AAA471_B22_Combined_Assembly_pSL4_1_pSL4	Plasmodium_chabaudi_chabaudi_70921297	38.30	47	28	1	235	280	161	207	10	45.8
2527526036_candidate_division_pSL4_archaeon_SCGC_AAA471_B22_Combined_Assembly_pSL4_1_pSL4	Capsaspora_owczarzaki_ATCC_30864_470292981	31.15	61	41	1	222	281	522	582	10	47.0
2527526036_candidate_division_pSL4_archaeon_SCGC_AAA471_B22_Combined_Assembly_pSL4_1_pSL4	Populus_trichocarpa_224095986	28.42	95	65	1	182	276	131	222	11	46.2
2527526036_candidate_division_pSL4_archaeon_SCGC_AAA471_B22_Combined_Assembly_pSL4_1_pSL4	Capsaspora_owczarzaki_ATCC_30864_514483982	31.15	61	41	1	222	281	733	793	11	47.0
2527526036_candidate_division_pSL4_archaeon_SCGC_AAA471_B22_Combined_Assembly_pSL4_1_pSL4	Cowc_CAOG_07055	31.15	61	41	1	222	281	733	793	11	47.0
2527526036_candidate_division_pSL4_archaeon_SCGC_AAA471_B22_Combined_Assembly_pSL4_1_pSL4	marine_metagenome_134745780	28.57	77	50	2	201	276	58	130	13	44.7
2527526036_candidate_division_pSL4_archaeon_SCGC_AAA471_B22_Combined_Assembly_pSL4_1_pSL4	Erythranthe_guttata_604329181	40.00	60	35	1	222	280	104	163	14	46.2
2527526036_candidate_division_pSL4_archaeon_SCGC_AAA471_B22_Combined_Assembly_pSL4_1_pSL4	Mgut_mgv1a011264m	40.00	60	35	1	222	280	104	163	14	46.2
2527526036_candidate_division_pSL4_archaeon_SCGC_AAA471_B22_Combined_Assembly_pSL4_1_pSL4	Fragaria_vesca_subsp_vesca_470148451	28.57	84	50	3	206	281	61	142	14	45.1
2527526036_candidate_division_pSL4_archaeon_SCGC_AAA471_B22_Combined_Assembly_pSL4_1_pSL4	marine_metagenome_138032819	37.04	54	33	1	225	278	5	57	16	44.7
2527526036_candidate_division_pSL4_archaeon_SCGC_AAA471_B22_Combined_Assembly_pSL4_1_pSL4	marine_metagenome_137939733	39.02	41	23	1	236	276	5	43	17	43.1
2527526036_candidate_division_pSL4_archaeon_SCGC_AAA471_B22_Combined_Assembly_pSL4_1_pSL4	Vicugna_pacos_560965285	33.77	77	47	3	203	276	1905	1980	17	46.6
2527526036_candidate_division_pSL4_archaeon_SCGC_AAA471_B22_Combined_Assembly_pSL4_1_pSL4	Plasmodium_vinckei_petteri_577147717	38.30	47	28	1	235	280	623	669	18	46.2
2527526036_candidate_division_pSL4_archaeon_SCGC_AAA471_B22_Combined_Assembly_pSL4_1_pSL4	Candidatus_Caldiarchaeum_subterraneum_526887492	34.43	61	38	1	221	281	15	73	20	43.1
2527526036_candidate_division_pSL4_archaeon_SCGC_AAA471_B22_Combined_Assembly_pSL4_1_pSL4	Emiliania_huxleyi_CCMP1516_551578981	46.34	41	21	1	236	276	220	259	21	45.4
2527526036_candidate_division_pSL4_archaeon_SCGC_AAA471_B22_Combined_Assembly_pSL4_1_pSL4	Ehux_240035	46.34	41	21	1	236	276	220	259	21	45.4
2527526036_candidate_division_pSL4_archaeon_SCGC_AAA471_B22_Combined_Assembly_pSL4_1_pSL4	Emiliania_huxleyi_CCMP1516_551580278	46.34	41	21	1	236	276	301	340	24	46.2
2527526036_candidate_division_pSL4_archaeon_SCGC_AAA471_B22_Combined_Assembly_pSL4_1_pSL4	Ehux_116545	46.34	41	21	1	236	276	301	340	24	46.2
2527526036_candidate_division_pSL4_archaeon_SCGC_AAA471_B22_Combined_Assembly_pSL4_1_pSL4	Genlisea_aurea_527200712	36.51	63	35	2	221	278	26	88	24	46.2
2527526036_candidate_division_pSL4_archaeon_SCGC_AAA471_B22_Combined_Assembly_pSL4_1_pSL4	Canis_lupus_familiaris_545551235	29.87	77	50	2	203	276	1609	1684	25	46.2
2527526036_candidate_division_pSL4_archaeon_SCGC_AAA471_B22_Combined_Assembly_pSL4_1_pSL4	Canis_lupus_familiaris_545551232	29.87	77	50	2	203	276	1918	1993	25	46.2
2527526036_candidate_division_pSL4_archaeon_SCGC_AAA471_B22_Combined_Assembly_pSL4_1_pSL4	Canis_lupus_familiaris_545551230	29.87	77	50	2	203	276	1919	1994	25	46.2
2527526036_candidate_division_pSL4_archaeon_SCGC_AAA471_B22_Combined_Assembly_pSL4_1_pSL4	Calypte_anna_663246046	27.78	108	63	4	150	245	804	908	26	46.2
2527526036_candidate_division_pSL4_archaeon_SCGC_AAA471_B22_Combined_Assembly_pSL4_1_pSL4	Oryctolagus_cuniculus_655890879	25.93	108	75	2	153	258	1378	1482	28	45.8
2527526036_candidate_division_pSL4_archaeon_SCGC_AAA471_B22_Combined_Assembly_pSL4_1_pSL4	Oryctolagus_cuniculus_655890891	25.93	108	75	2	153	258	1350	1454	28	45.8
2527526036_candidate_division_pSL4_archaeon_SCGC_AAA471_B22_Combined_Assembly_pSL4_1_pSL4	Oryctolagus_cuniculus_655890889	25.93	108	75	2	153	258	1378	1482	29	45.8
2527526036_candidate_division_pSL4_archaeon_SCGC_AAA471_B22_Combined_Assembly_pSL4_1_pSL4	Oryctolagus_cuniculus_291412645	25.93	108	75	2	153	258	1175	1279	29	45.8
2527526036_candidate_division_pSL4_archaeon_SCGC_AAA471_B22_Combined_Assembly_pSL4_1_pSL4	Oryctolagus_cuniculus_655890904	25.93	108	75	2	153	258	1327	1431	29	45.8
2527526036_candidate_division_pSL4_archaeon_SCGC_AAA471_B22_Combined_Assembly_pSL4_1_pSL4	Oryctolagus_cuniculus_655890886	25.93	108	75	2	153	258	1357	1461	29	45.8
2527526036_candidate_division_pSL4_archaeon_SCGC_AAA471_B22_Combined_Assembly_pSL4_1_pSL4	Oryctolagus_cuniculus_655890894	25.93	108	75	2	153	258	1348	1452	31	45.8
2527526036_candidate_division_pSL4_archaeon_SCGC_AAA471_B22_Combined_Assembly_pSL4_1_pSL4	Oryctolagus_cuniculus_655890882	25.93	108	75	2	153	258	1359	1463	32	45.8
2527526036_candidate_division_pSL4_archaeon_SCGC_AAA471_B22_Combined_Assembly_pSL4_1_pSL4	Leptosphaeria_maculans_JN3_396482610	41.30	46	25	1	235	278	104	149	32	45.1
2527526036_candidate_division_pSL4_archaeon_SCGC_AAA471_B22_Combined_Assembly_pSL4_1_pSL4	Oryctolagus_cuniculus_655890906	25.93	108	75	2	153	258	1281	1385	32	45.8
2527526036_candidate_division_pSL4_archaeon_SCGC_AAA471_B22_Combined_Assembly_pSL4_1_pSL4	Oryctolagus_cuniculus_655890898	25.93	108	75	2	153	258	1326	1430	32	45.8
2527526036_candidate_division_pSL4_archaeon_SCGC_AAA471_B22_Combined_Assembly_pSL4_1_pSL4	Caenorhabditis_remanei_308478713	28.07	114	67	5	164	276	1017	1116	32	45.8
2527529566_candidate_division_pSL4_archaeon_SCGC_AAA471_D15_Combined_Assembly_pSL4_2_pSL4	2527529566_candidate_division_pSL4_archaeon_SCGC_AAA471D15_Combined_Assembly_pSL4_2__pSL4	100.00	70	0	0	1	70	1	70	6e-44	147
2527529566_candidate_division_pSL4_archaeon_SCGC_AAA471_D15_Combined_Assembly_pSL4_2_pSL4	2265089058_candidate_division_pSL4_archaeon_JGI_0000001B8_GBSA_001_113	100.00	70	0	0	1	70	1	70	6e-44	147
2527529566_candidate_division_pSL4_archaeon_SCGC_AAA471_D15_Combined_Assembly_pSL4_2_pSL4	2527525019_candidate_division_pSL4_archaeon_SCGC_AAA471A16_Combined_Assembly_pSL4_4__pSL4	98.57	70	1	0	1	70	1	70	4e-43	144
2527529566_candidate_division_pSL4_archaeon_SCGC_AAA471_D15_Combined_Assembly_pSL4_2_pSL4	2265089854_candidate_division_pSL4_archaeon_SCGC_AAA471E16_GBSN_001_11	98.57	70	1	0	1	70	1	70	4e-43	144
2527529566_candidate_division_pSL4_archaeon_SCGC_AAA471_D15_Combined_Assembly_pSL4_2_pSL4	unclassified_Thaumarchaeota_miscellaneous_516974340	97.14	70	2	0	1	70	1	70	1e-42	144
2527529566_candidate_division_pSL4_archaeon_SCGC_AAA471_D15_Combined_Assembly_pSL4_2_pSL4	2527525717_candidate_division_pSL4_archaeon_SCGC_AAA471B22_Combined_Assembly_pSL4_1__pSL4	91.43	70	6	0	1	70	4	73	4e-41	139
2527529566_candidate_division_pSL4_archaeon_SCGC_AAA471_D15_Combined_Assembly_pSL4_2_pSL4	2265090576_candidate_division_pSL4_archaeon_SCGC_AAA471F17_GBSN_001_13	91.43	70	6	0	1	70	4	73	4e-41	139
2527529566_candidate_division_pSL4_archaeon_SCGC_AAA471_D15_Combined_Assembly_pSL4_2_pSL4	2527530169_candidate_division_pSL4_archaeon_SCGC_AAA471E14_Combined_Assembly_pSL4_3__pSL4	50.00	62	30	1	9	69	4	65	8e-12	64.3
2527529566_candidate_division_pSL4_archaeon_SCGC_AAA471_D15_Combined_Assembly_pSL4_2_pSL4	2265088700_candidate_division_pSL4_archaeon_JGI_0000001A7_GBSA_001_112	50.00	62	30	1	9	69	4	65	8e-12	64.3
2527529566_candidate_division_pSL4_archaeon_SCGC_AAA471_D15_Combined_Assembly_pSL4_2_pSL4	2265087851_candidate_division_pSL4_archaeon_SCGC_AAA471E14_GBSN_001_10	50.00	62	30	1	9	69	4	65	8e-12	64.3
2527529566_candidate_division_pSL4_archaeon_SCGC_AAA471_D15_Combined_Assembly_pSL4_2_pSL4	Caenorhabditis_brenneri_341880739	43.48	46	26	0	24	69	1088	1133	4e-05	50.4
2527529566_candidate_division_pSL4_archaeon_SCGC_AAA471_D15_Combined_Assembly_pSL4_2_pSL4	Medicago_truncatula_357470167	41.30	46	27	0	24	69	110	155	0.0004	45.8
2527529566_candidate_division_pSL4_archaeon_SCGC_AAA471_D15_Combined_Assembly_pSL4_2_pSL4	Cicer_arietinum_502146479	39.13	46	28	0	24	69	103	148	0.0008	45.1
2527529566_candidate_division_pSL4_archaeon_SCGC_AAA471_D15_Combined_Assembly_pSL4_2_pSL4	Caenorhabditis_brenneri_341894764	41.67	48	28	0	22	69	967	1014	1	45.8
2527529566_candidate_division_pSL4_archaeon_SCGC_AAA471_D15_Combined_Assembly_pSL4_2_pSL4	Caenorhabditis_elegans_453232324	45.24	42	23	0	24	65	717	758	2	45.1
2527529566_candidate_division_pSL4_archaeon_SCGC_AAA471_D15_Combined_Assembly_pSL4_2_pSL4	Arabidopsis_lyrata_subsp_lyrata_297809095	39.34	61	35	1	10	70	111	169	2	44.3
2527529566_candidate_division_pSL4_archaeon_SCGC_AAA471_D15_Combined_Assembly_pSL4_2_pSL4	Candidatus_Caldiarchaeum_subterraneum_315428090	37.25	51	31	1	15	65	176	225	2	43.9
2527529566_candidate_division_pSL4_archaeon_SCGC_AAA471_D15_Combined_Assembly_pSL4_2_pSL4	Caenorhabditis_brenneri_341902934	39.53	43	26	0	24	66	639	681	2	44.7
2527529566_candidate_division_pSL4_archaeon_SCGC_AAA471_D15_Combined_Assembly_pSL4_2_pSL4	Arabidopsis_lyrata_subsp_lyrata_297809089	39.34	61	35	1	10	70	111	169	2	44.3
2527529566_candidate_division_pSL4_archaeon_SCGC_AAA471_D15_Combined_Assembly_pSL4_2_pSL4	Candidatus_Caldiarchaeum_subterraneum_526887495	37.25	51	31	1	15	65	196	245	3	43.5
2527529566_candidate_division_pSL4_archaeon_SCGC_AAA471_D15_Combined_Assembly_pSL4_2_pSL4	Caenorhabditis_remanei_308503759	38.10	42	26	0	24	65	1435	1476	3	44.7
2527529566_candidate_division_pSL4_archaeon_SCGC_AAA471_D15_Combined_Assembly_pSL4_2_pSL4	Caenorhabditis_elegans_115534505	45.24	42	23	0	24	65	528	569	4	43.9
2527529566_candidate_division_pSL4_archaeon_SCGC_AAA471_D15_Combined_Assembly_pSL4_2_pSL4	Cele_Y105C5B_11	45.24	42	23	0	24	65	528	569	4	43.9
2527529566_candidate_division_pSL4_archaeon_SCGC_AAA471_D15_Combined_Assembly_pSL4_2_pSL4	Caenorhabditis_brenneri_341887886	37.21	43	27	0	24	66	904	946	5	43.9
2527529566_candidate_division_pSL4_archaeon_SCGC_AAA471_D15_Combined_Assembly_pSL4_2_pSL4	Arabidopsis_thaliana_15233720	39.34	61	35	1	10	70	111	169	7	42.7
2527529566_candidate_division_pSL4_archaeon_SCGC_AAA471_D15_Combined_Assembly_pSL4_2_pSL4	Atha_AT4G09110	39.34	61	35	1	10	70	111	169	7	42.7
2527529566_candidate_division_pSL4_archaeon_SCGC_AAA471_D15_Combined_Assembly_pSL4_2_pSL4	Hordeum_vulgare_subsp_vulgare_326521562	36.51	63	39	1	7	68	103	165	9	42.0
2527529566_candidate_division_pSL4_archaeon_SCGC_AAA471_D15_Combined_Assembly_pSL4_2_pSL4	Zea_mays_212720930	41.30	46	27	0	24	69	99	144	9	42.0
2527529566_candidate_division_pSL4_archaeon_SCGC_AAA471_D15_Combined_Assembly_pSL4_2_pSL4	Caenorhabditis_brenneri_341887658	37.21	43	27	0	24	66	902	944	9	43.1
2527529566_candidate_division_pSL4_archaeon_SCGC_AAA471_D15_Combined_Assembly_pSL4_2_pSL4	Caenorhabditis_brenneri_341887634	37.21	43	27	0	24	66	871	913	12	42.7
2527529566_candidate_division_pSL4_archaeon_SCGC_AAA471_D15_Combined_Assembly_pSL4_2_pSL4	Caenorhabditis_remanei_308461059	39.58	48	29	0	22	69	972	1019	13	42.7
2527529566_candidate_division_pSL4_archaeon_SCGC_AAA471_D15_Combined_Assembly_pSL4_2_pSL4	Arabidopsis_thaliana_15233725	39.34	61	35	1	10	70	111	169	14	42.0
2527529566_candidate_division_pSL4_archaeon_SCGC_AAA471_D15_Combined_Assembly_pSL4_2_pSL4	Atha_AT4G09120	39.34	61	35	1	10	70	111	169	14	42.0
2527529566_candidate_division_pSL4_archaeon_SCGC_AAA471_D15_Combined_Assembly_pSL4_2_pSL4	Caenorhabditis_remanei_308455147	39.13	46	28	0	24	69	774	819	15	42.4
2527529566_candidate_division_pSL4_archaeon_SCGC_AAA471_D15_Combined_Assembly_pSL4_2_pSL4	Capsella_rubella_565460060	37.70	61	36	1	10	70	110	168	17	41.6
2527529566_candidate_division_pSL4_archaeon_SCGC_AAA471_D15_Combined_Assembly_pSL4_2_pSL4	Bsal_BS42435	33.33	48	32	0	23	70	385	432	20	42.0
2527529566_candidate_division_pSL4_archaeon_SCGC_AAA471_D15_Combined_Assembly_pSL4_2_pSL4	Oreochromis_niloticus_348516176	35.94	64	37	2	6	69	80	139	22	40.4
2527529566_candidate_division_pSL4_archaeon_SCGC_AAA471_D15_Combined_Assembly_pSL4_2_pSL4	Proteobacteria_bacterium_JGI_0000113E04_655447232	36.17	47	30	0	24	70	295	341	27	41.2
2527529566_candidate_division_pSL4_archaeon_SCGC_AAA471_D15_Combined_Assembly_pSL4_2_pSL4	Arabidopsis_lyrata_subsp_lyrata_297809087	39.34	61	35	1	10	70	47	105	27	40.0
2527529566_candidate_division_pSL4_archaeon_SCGC_AAA471_D15_Combined_Assembly_pSL4_2_pSL4	Arabidopsis_lyrata_subsp_lyrata_297809091	36.36	66	40	1	5	70	15	78	28	38.9
2527529566_candidate_division_pSL4_archaeon_SCGC_AAA471_D15_Combined_Assembly_pSL4_2_pSL4	Acoe_008_00151	40.32	62	33	2	9	69	136	194	31	41.2
2527529566_candidate_division_pSL4_archaeon_SCGC_AAA471_D15_Combined_Assembly_pSL4_2_pSL4	Sorghum_bicolor_242061970	39.13	46	28	0	24	69	99	144	32	40.4
2527529566_candidate_division_pSL4_archaeon_SCGC_AAA471_D15_Combined_Assembly_pSL4_2_pSL4	Sbic_04g022820	39.13	46	28	0	24	69	99	144	32	40.4
2527529566_candidate_division_pSL4_archaeon_SCGC_AAA471_D15_Combined_Assembly_pSL4_2_pSL4	Eutrema_salsugineum_567132501	37.04	54	34	0	13	66	119	172	33	40.0
2527529566_candidate_division_pSL4_archaeon_SCGC_AAA471_D15_Combined_Assembly_pSL4_2_pSL4	Erythranthe_guttata_604329957	31.67	60	41	0	7	66	112	171	35	40.0
2527529566_candidate_division_pSL4_archaeon_SCGC_AAA471_D15_Combined_Assembly_pSL4_2_pSL4	Mgut_mgv1a020271m	31.67	60	41	0	7	66	112	171	35	40.0
2527529566_candidate_division_pSL4_archaeon_SCGC_AAA471_D15_Combined_Assembly_pSL4_2_pSL4	Bombus_terrestris_340725942	44.00	50	18	3	23	69	71	113	36	41.2
2527529566_candidate_division_pSL4_archaeon_SCGC_AAA471_D15_Combined_Assembly_pSL4_2_pSL4	Populus_trichocarpa_224084608	36.67	60	36	1	10	69	131	188	39	40.8
2527529566_candidate_division_pSL4_archaeon_SCGC_AAA471_D15_Combined_Assembly_pSL4_2_pSL4	Glycine_max_571462387	41.86	43	24	1	24	66	172	213	40	40.4
2527529566_candidate_division_pSL4_archaeon_SCGC_AAA471_D15_Combined_Assembly_pSL4_2_pSL4	Arabidopsis_lyrata_subsp_lyrata_297809097	37.70	61	36	1	10	70	106	164	42	40.4
2527530169_candidate_division_pSL4_archaeon_SCGC_AAA471_E14_Combined_Assembly_pSL4_3_pSL4	2527530169_candidate_division_pSL4_archaeon_SCGC_AAA471E14_Combined_Assembly_pSL4_3__pSL4	100.00	66	0	0	1	66	1	66	3e-40	137
2527530169_candidate_division_pSL4_archaeon_SCGC_AAA471_E14_Combined_Assembly_pSL4_3_pSL4	2265088700_candidate_division_pSL4_archaeon_JGI_0000001A7_GBSA_001_112	100.00	66	0	0	1	66	1	66	3e-40	137
2527530169_candidate_division_pSL4_archaeon_SCGC_AAA471_E14_Combined_Assembly_pSL4_3_pSL4	2265087851_candidate_division_pSL4_archaeon_SCGC_AAA471E14_GBSN_001_10	100.00	66	0	0	1	66	1	66	3e-40	137
2527530169_candidate_division_pSL4_archaeon_SCGC_AAA471_E14_Combined_Assembly_pSL4_3_pSL4	2527525717_candidate_division_pSL4_archaeon_SCGC_AAA471B22_Combined_Assembly_pSL4_1__pSL4	50.00	62	30	1	4	65	12	72	8e-12	64.7
2527530169_candidate_division_pSL4_archaeon_SCGC_AAA471_E14_Combined_Assembly_pSL4_3_pSL4	2265090576_candidate_division_pSL4_archaeon_SCGC_AAA471F17_GBSN_001_13	50.00	62	30	1	4	65	12	72	8e-12	64.7
2527530169_candidate_division_pSL4_archaeon_SCGC_AAA471_E14_Combined_Assembly_pSL4_3_pSL4	2527529566_candidate_division_pSL4_archaeon_SCGC_AAA471D15_Combined_Assembly_pSL4_2__pSL4	50.00	62	30	1	4	65	9	69	8e-12	64.3
2527530169_candidate_division_pSL4_archaeon_SCGC_AAA471_E14_Combined_Assembly_pSL4_3_pSL4	2265089058_candidate_division_pSL4_archaeon_JGI_0000001B8_GBSA_001_113	50.00	62	30	1	4	65	9	69	8e-12	64.3
2527530169_candidate_division_pSL4_archaeon_SCGC_AAA471_E14_Combined_Assembly_pSL4_3_pSL4	unclassified_Thaumarchaeota_miscellaneous_516974340	48.39	62	31	1	4	65	9	69	4e-11	62.4
2527530169_candidate_division_pSL4_archaeon_SCGC_AAA471_E14_Combined_Assembly_pSL4_3_pSL4	2527525019_candidate_division_pSL4_archaeon_SCGC_AAA471A16_Combined_Assembly_pSL4_4__pSL4	48.39	62	31	1	4	65	9	69	5e-11	62.4
2527530169_candidate_division_pSL4_archaeon_SCGC_AAA471_E14_Combined_Assembly_pSL4_3_pSL4	2265089854_candidate_division_pSL4_archaeon_SCGC_AAA471E16_GBSN_001_11	48.39	62	31	1	4	65	9	69	5e-11	62.4
2527530169_candidate_division_pSL4_archaeon_SCGC_AAA471_E14_Combined_Assembly_pSL4_3_pSL4	Sclerotinia_borealis_F4157_563298945	40.82	49	28	1	15	62	362	410	0.0001	48.5
2527530169_candidate_division_pSL4_archaeon_SCGC_AAA471_E14_Combined_Assembly_pSL4_3_pSL4	Caenorhabditis_remanei_308503759	45.83	48	25	1	20	66	1435	1482	0.0004	47.0
2527530169_candidate_division_pSL4_archaeon_SCGC_AAA471_E14_Combined_Assembly_pSL4_3_pSL4	Eimeria_necatrix_557194710	36.54	52	32	1	11	62	694	744	1	45.4
2527530169_candidate_division_pSL4_archaeon_SCGC_AAA471_E14_Combined_Assembly_pSL4_3_pSL4	Eimeria_tenella_557146882	36.54	52	32	1	11	62	695	745	1	45.4
2527530169_candidate_division_pSL4_archaeon_SCGC_AAA471_E14_Combined_Assembly_pSL4_3_pSL4	Marssonina_brunnea_f_sp_'multigermtubi'_MB_m1_597589139	40.43	47	27	1	17	62	369	415	2	44.7
2527530169_candidate_division_pSL4_archaeon_SCGC_AAA471_E14_Combined_Assembly_pSL4_3_pSL4	Sclerotinia_sclerotiorum_1980_156053896	35.48	62	36	2	2	62	349	407	2	44.7
2527530169_candidate_division_pSL4_archaeon_SCGC_AAA471_E14_Combined_Assembly_pSL4_3_pSL4	Botrytis_cinerea_B0510_154295589	38.78	49	29	1	15	62	123	171	2	43.9
2527530169_candidate_division_pSL4_archaeon_SCGC_AAA471_E14_Combined_Assembly_pSL4_3_pSL4	Botrytis_cinerea_T4_347827990	38.78	49	29	1	15	62	361	409	2	44.7
2527530169_candidate_division_pSL4_archaeon_SCGC_AAA471_E14_Combined_Assembly_pSL4_3_pSL4	Botrytis_cinerea_BcDW1_472244773	38.78	49	29	1	15	62	362	410	2	44.7
2527530169_candidate_division_pSL4_archaeon_SCGC_AAA471_E14_Combined_Assembly_pSL4_3_pSL4	Ectocarpus_siliculosus_299470751	42.00	50	29	0	17	66	193	242	3	44.3
2527530169_candidate_division_pSL4_archaeon_SCGC_AAA471_E14_Combined_Assembly_pSL4_3_pSL4	Esil_CBN79797	42.00	50	29	0	17	66	193	242	3	44.3
2527530169_candidate_division_pSL4_archaeon_SCGC_AAA471_E14_Combined_Assembly_pSL4_3_pSL4	Ostreococcus_lucimarinus_CCE9901_145351291	43.48	46	25	1	20	65	621	665	5	43.5
2527530169_candidate_division_pSL4_archaeon_SCGC_AAA471_E14_Combined_Assembly_pSL4_3_pSL4	Selaginella_moellendorffii_302813314	48.89	45	22	1	20	64	642	685	6	43.5
2527530169_candidate_division_pSL4_archaeon_SCGC_AAA471_E14_Combined_Assembly_pSL4_3_pSL4	Smoe_XP_002988343	48.89	45	22	1	20	64	642	685	6	43.5
2527530169_candidate_division_pSL4_archaeon_SCGC_AAA471_E14_Combined_Assembly_pSL4_3_pSL4	Selaginella_moellendorffii_302819554	48.89	45	22	1	20	64	449	492	7	43.1
2527530169_candidate_division_pSL4_archaeon_SCGC_AAA471_E14_Combined_Assembly_pSL4_3_pSL4	Smoe_XP_002991447	48.89	45	22	1	20	64	449	492	7	43.1
2527530169_candidate_division_pSL4_archaeon_SCGC_AAA471_E14_Combined_Assembly_pSL4_3_pSL4	Aegilops_tauschii_475594738	32.39	71	38	1	6	66	22	92	8	42.4
2527530169_candidate_division_pSL4_archaeon_SCGC_AAA471_E14_Combined_Assembly_pSL4_3_pSL4	Ostreococcus_tauri_308808840	41.30	46	26	1	20	65	562	606	11	42.7
2527530169_candidate_division_pSL4_archaeon_SCGC_AAA471_E14_Combined_Assembly_pSL4_3_pSL4	Otau_XP_003081730	41.30	46	26	1	20	65	562	606	11	42.7
2527530169_candidate_division_pSL4_archaeon_SCGC_AAA471_E14_Combined_Assembly_pSL4_3_pSL4	Trichoderma_atroviride_IMI_206040_358390869	42.00	50	28	1	17	65	333	382	13	42.4
2527530169_candidate_division_pSL4_archaeon_SCGC_AAA471_E14_Combined_Assembly_pSL4_3_pSL4	Thielavia_terrestris_NRRL_8126_367052259	38.00	50	30	1	17	65	359	408	15	42.0
2527530169_candidate_division_pSL4_archaeon_SCGC_AAA471_E14_Combined_Assembly_pSL4_3_pSL4	Aureobasidium_pullulans_EXF150_662522624	35.82	67	36	2	3	62	679	745	16	42.0
2527530169_candidate_division_pSL4_archaeon_SCGC_AAA471_E14_Combined_Assembly_pSL4_3_pSL4	Aureobasidium_subglaciale_EXF2481_662536842	35.82	67	36	2	3	62	680	746	16	42.0
2527530169_candidate_division_pSL4_archaeon_SCGC_AAA471_E14_Combined_Assembly_pSL4_3_pSL4	Aureobasidium_pullulans_var_namibiae_CBS_14797_662516901	35.82	67	36	2	3	62	678	744	18	42.0
2527530169_candidate_division_pSL4_archaeon_SCGC_AAA471_E14_Combined_Assembly_pSL4_3_pSL4	Fusarium_pseudograminearum_CS3096_408387655	36.00	50	31	1	17	65	345	394	21	41.6
2527530169_candidate_division_pSL4_archaeon_SCGC_AAA471_E14_Combined_Assembly_pSL4_3_pSL4	Caenorhabditis_brenneri_341902934	39.53	43	26	0	20	62	639	681	23	41.6
2527530169_candidate_division_pSL4_archaeon_SCGC_AAA471_E14_Combined_Assembly_pSL4_3_pSL4	Fusarium_graminearum_596554430	36.00	50	31	1	17	65	345	394	23	41.6
2527530169_candidate_division_pSL4_archaeon_SCGC_AAA471_E14_Combined_Assembly_pSL4_3_pSL4	Pyrenophora_teres_f_teres_01_330936044	36.73	49	30	1	15	62	354	402	25	41.6
2527530169_candidate_division_pSL4_archaeon_SCGC_AAA471_E14_Combined_Assembly_pSL4_3_pSL4	Trichoderma_reesei_QM6a_589108937	42.55	47	26	1	17	62	333	379	28	41.2
2527530169_candidate_division_pSL4_archaeon_SCGC_AAA471_E14_Combined_Assembly_pSL4_3_pSL4	Oryza_sativa_Japonica_Group_50253130	36.96	46	29	0	20	65	71	116	29	39.3
2527530169_candidate_division_pSL4_archaeon_SCGC_AAA471_E14_Combined_Assembly_pSL4_3_pSL4	Trichoderma_reesei_RUT_C30_572277573	42.55	47	26	1	17	62	368	414	29	41.2
2527530169_candidate_division_pSL4_archaeon_SCGC_AAA471_E14_Combined_Assembly_pSL4_3_pSL4	Cucumis_sativus_449473601	38.18	55	34	0	11	65	25	79	30	38.9
2527530169_candidate_division_pSL4_archaeon_SCGC_AAA471_E14_Combined_Assembly_pSL4_3_pSL4	Hordeum_vulgare_subsp_vulgare_326498937	36.17	47	30	0	20	66	110	156	32	40.0
2527530169_candidate_division_pSL4_archaeon_SCGC_AAA471_E14_Combined_Assembly_pSL4_3_pSL4	Hordeum_vulgare_subsp_vulgare_326488711	36.17	47	30	0	20	66	110	156	32	40.0
2527530169_candidate_division_pSL4_archaeon_SCGC_AAA471_E14_Combined_Assembly_pSL4_3_pSL4	Pyrenophora_triticirepentis_Pt1CBFP_189197295	36.73	49	30	1	15	62	342	390	33	41.2
2527530169_candidate_division_pSL4_archaeon_SCGC_AAA471_E14_Combined_Assembly_pSL4_3_pSL4	Aureobasidium_melanogenum_CBS_110374_662502441	36.36	66	35	2	4	62	466	531	37	40.8
[truncated: 954 more rows]

## Sheet: RINGv_50hits
516675795_MULTISPECIES_hypothetical_protein_Archaea	Archaea_516675795	100.00	190	0	0	1	190	1	190	7e-134	385
[truncated: 99 more rows]

[truncated: 1 more sheets: UCH_50hits]
